# Supplementary material for: Effects of Creep Feed Provision on Behavior and Performance of Piglets Around Weaning
Source: Front Vet Sci. 2020 Nov 12;7:520035. doi: 10.3389/fvets.2020.520035 (PMC7689248; doi:10.3389/fvets.2020.520035)
Supplement: Supplementary file 1 [file Data_Sheet_1.XLSX]

## Sheet: Legend
Abbreviation	Description
Post_Pen	Post-weaning pen
Pre	Pre-weaning treatment
Post	Post-weaning treatment
Pennr	Pen number
FCS	Faecal consistency score
FI	Feed intake
CF02	Intake of the creep feed supplement between d0-2 post-weaning
Weaner02	Intake of weaner diet between d0-2 post-weaning
BW	Body weight
LS	Litter size
ALS	Average litter size
Backnr	Back number
_in	Entering farrowing room at 1 week before farrowing
_out	Leaving farrowing room at weaning
_AV	Average
FT	Back fat thickness
LB	Number of live born piglets
DB	Number of dead born piglets
TNB	Total number of piglets born
HPO	Home pen observation
Obs	Observation

## Sheet: Creep feed intake
Batch	Pennr	Litter	FI	FI_perday	Day
1	15.4	1.15.4	26.125	2.00962	1
1	15.5	1.15.5	29.8799	2.29845	1
1	14.4	1.14.4	27.9413	2.14933	1
1	14.5	1.14.5	56.6786	4.35989	1
1	14.7	1.14.7	29.9833	2.30641	1
1	15.2	1.15.2	73.8429	5.68022	1
2	14.2	2.14.2	16.3153	1.25502	1
2	14.3	2.14.3	20.7455	1.5958	1
2	14.5	2.14.5	37.7771	2.90593	1
2	14.6	2.14.6	1.35	0.103846	1
2	15.3	2.15.3	19.4328	1.49483	1
2	15.5	2.15.5	22.349	1.71915	1
1	15.4	1.15.4	101.044	16.8407	2
1	15.5	1.15.5	87.1643	14.5274	2
1	14.4	1.14.4	80.1509	13.3585	2
1	14.5	1.14.5	172.443	28.7405	2
1	14.7	1.14.7	124.95	20.825	2
1	15.2	1.15.2	143.45	23.9083	2
2	14.2	2.14.2	65.2333	10.8722	2
2	14.3	2.14.3	17.9909	2.99848	2
2	14.5	2.14.5	62.8312	10.4719	2
2	14.6	2.14.6	18.2917	3.04861	2
2	15.3	2.15.3	17.8583	2.97639	2
2	15.5	2.15.5	14.8615	2.47692	2
1	15.4	1.15.4	273.622	30.4025	3
1	15.5	1.15.5	226.234	25.1371	3
1	14.4	1.14.4	368.392	40.9324	3
1	14.5	1.14.5	743.063	82.5626	3
1	14.7	1.14.7	289.683	32.187	3
1	15.2	1.15.2	516.871	57.4302	3
2	14.2	2.14.2	201.856	22.4285	3
2	14.3	2.14.3	211.863	23.5404	3
2	14.5	2.14.5	262.215	29.135	3
2	14.6	2.14.6	150.031	16.6701	3
2	15.3	2.15.3	58.8031	6.53368	3
2	15.5	2.15.5	196.683	21.8537	3

## Sheet: Eaters
Batch	Room	Litter	Sow	Backnumber	Pig	Gender	Treatment	Observation_date	Day	Eating	Eat_feedfromfloor	Eating_total	Eater
1	14	14.4.1	2557	1	I11	M	CF	2016-09-16	1	2	0	2	1
1	14	14.4.1	2557	2	I2	M	CF	2016-09-16	1	0	0	0	0
1	14	14.4.1	2557	3	I9	M	CF	2016-09-16	1	1	0	1	1
1	14	14.4.1	2557	4	I13	F	CF	2016-09-16	1	0	0	0	0
1	14	14.4.1	2557	5	I7	M	CF	2016-09-16	1	0	0	0	0
1	14	14.4.1	2557	6	I8	F	CF	2016-09-16	1	0	1	1	1
1	14	14.4.1	2557	7	I6	F	CF	2016-09-16	1	0	1	1	1
1	14	14.4.1	2557	8	I10	F	CF	2016-09-16	1	1	0	1	1
1	14	14.4.1	2557	9	I1	M	CF	2016-09-16	1	1	0	1	1
1	14	14.4.1	2557	10	I3	M	CF	2016-09-16	1	1	0	1	1
1	14	14.4.1	2557	11	I4	F	CF	2016-09-16	1	0	0	0	0
1	14	14.4.1	2557	12	I12	M	CF	2016-09-16	1	0	0	0	0
1	14	14.4.1	2557	13	I5	M	CF	2016-09-16	1	0	0	0	0
1	14	14.5.1	2	1	D11	F	CF	2016-09-16	1	0	0	0	0
1	14	14.5.1	2	2	D5	F	CF	2016-09-16	1	0	0	0	0
1	14	14.5.1	2	3	D8	F	CF	2016-09-16	1	0	0	0	0
1	14	14.5.1	2	4	D13	F	CF	2016-09-16	1	1	0	1	1
1	14	14.5.1	2	5	D2	M	CF	2016-09-16	1	0	1	1	1
1	14	14.5.1	2	6	D12	F	CF	2016-09-16	1	0	0	0	0
1	14	14.5.1	2	7	D10	F	CF	2016-09-16	1	0	0	0	0
1	14	14.5.1	2	8	D1	M	CF	2016-09-16	1	0	0	0	0
1	14	14.5.1	2	9	D3	M	CF	2016-09-16	1	0	0	0	0
1	14	14.5.1	2	10	D6	M	CF	2016-09-16	1	0	0	0	0
1	14	14.5.1	2	11	D7	M	CF	2016-09-16	1	0	0	0	0
1	14	14.5.1	2	12	D14	F	CF	2016-09-16	1	1	0	1	1
1	14	14.5.1	2	13	D4	M	CF	2016-09-16	1	0	0	0	0
1	14	14.5.1	2	14	D9	M	CF	2016-09-16	1	4	0	4	1
1	14	14.7.1	2628	1	H11	M	CF	2016-09-16	1	1	0	1	1
1	14	14.7.1	2628	2	H7	F	CF	2016-09-16	1	0	0	0	0
1	14	14.7.1	2628	3	H5	M	CF	2016-09-16	1	0	0	0	0
1	14	14.7.1	2628	4	H6	F	CF	2016-09-16	1	0	0	0	0
1	14	14.7.1	2628	5	H9	F	CF	2016-09-16	1	1	0	1	1
1	14	14.7.1	2628	6	H2	M	CF	2016-09-16	1	1	0	1	1
1	14	14.7.1	2628	7	H10	M	CF	2016-09-16	1	0	0	0	0
1	14	14.7.1	2628	8	H1	M	CF	2016-09-16	1	0	0	0	0
1	14	14.7.1	2628	9	H8	M	CF	2016-09-16	1	0	0	0	0
1	14	14.7.1	2628	10	H12	F	CF	2016-09-16	1	0	0	0	0
1	14	14.7.1	2628	11	H13	M	CF	2016-09-16	1	0	0	0	0
1	14	14.7.1	2628	12	H3	F	CF	2016-09-16	1	0	1	1	1
1	15	15.2.1	2595	1	A1	F	CF	2016-09-16	1	4	1	5	1
1	15	15.2.1	2595	2	A3	F	CF	2016-09-16	1	0	0	0	0
1	15	15.2.1	2595	3	A6	F	CF	2016-09-16	1	1	0	1	1
1	15	15.2.1	2595	4	A12	M	CF	2016-09-16	1	0	0	0	0
1	15	15.2.1	2595	5	A11	M	CF	2016-09-16	1	0	0	0	0
1	15	15.2.1	2595	6	A10	M	CF	2016-09-16	1	0	0	0	0
1	15	15.2.1	2595	7	A13	M	CF	2016-09-16	1	3	1	4	1
1	15	15.2.1	2595	8	A5	F	CF	2016-09-16	1	0	1	1	1
1	15	15.2.1	2595	9	A14	M	CF	2016-09-16	1	0	0	0	0
1	15	15.2.1	2595	10	A2	F	CF	2016-09-16	1	0	0	0	0
1	15	15.2.1	2595	11	A4	F	CF	2016-09-16	1	2	0	2	1
1	15	15.2.1	2595	12	A8	F	CF	2016-09-16	1	1	0	1	1
1	15	15.2.1	2595	13	A15	M	CF	2016-09-16	1	0	0	0	0
1	15	15.2.1	2595	14	A9	M	CF	2016-09-16	1	1	1	2	1
1	15	15.4.1	2584	1	F4	M	CF	2016-09-16	1	0	0	0	0
1	15	15.4.1	2584	2	F6	M	CF	2016-09-16	1	0	0	0	0
1	15	15.4.1	2584	4	F1	M	CF	2016-09-16	1	0	0	0	0
1	15	15.4.1	2584	5	F11	F	CF	2016-09-16	1	0	0	0	0
1	15	15.4.1	2584	6	F8	M	CF	2016-09-16	1	0	0	0	0
1	15	15.4.1	2584	7	F12	F	CF	2016-09-16	1	1	0	1	1
1	15	15.4.1	2584	9	F2	M	CF	2016-09-16	1	0	0	0	0
1	15	15.4.1	2584	10	F13	M	CF	2016-09-16	1	0	0	0	0
1	15	15.4.1	2584	11	F16	F	CF	2016-09-16	1	0	0	0	0
1	15	15.4.1	2584	12	F15	M	CF	2016-09-16	1	0	0	0	0
1	15	15.5.1	2540	1	C7	M	CF	2016-09-16	1	0	0	0	0
1	15	15.5.1	2540	2	C16	F	CF	2016-09-16	1	0	0	0	0
1	15	15.5.1	2540	3	C5	M	CF	2016-09-16	1	0	1	1	1
1	15	15.5.1	2540	4	C11	M	CF	2016-09-16	1	0	0	0	0
1	15	15.5.1	2540	5	C3	M	CF	2016-09-16	1	0	0	0	0
1	15	15.5.1	2540	6	C1	F	CF	2016-09-16	1	0	0	0	0
1	15	15.5.1	2540	7	C13	M	CF	2016-09-16	1	0	0	0	0
1	15	15.5.1	2540	8	C2	M	CF	2016-09-16	1	0	0	0	0
1	15	15.5.1	2540	9	C4	F	CF	2016-09-16	1	0	1	1	1
1	15	15.5.1	2540	10	C12	M	CF	2016-09-16	1	0	0	0	0
1	15	15.5.1	2540	11	C8	M	CF	2016-09-16	1	0	0	0	0
1	15	15.5.1	2540	12	C9	F	CF	2016-09-16	1	0	0	0	0
1	15	15.5.1	2540	13	C10	M	CF	2016-09-16	1	0	0	0	0
1	15	15.5.1	2540	14	C6	F	CF	2016-09-16	1	0	0	0	0
1	14	14.4.1	2557	1	I11	M	CF	2016-09-22	2	0	0	0	0
1	14	14.4.1	2557	2	I2	M	CF	2016-09-22	2	1	1	2	1
1	14	14.4.1	2557	3	I9	M	CF	2016-09-22	2	3	0	3	1
1	14	14.4.1	2557	4	I13	F	CF	2016-09-22	2	2	0	2	1
1	14	14.4.1	2557	5	I7	M	CF	2016-09-22	2	1	0	1	1
1	14	14.4.1	2557	6	I8	F	CF	2016-09-22	2	1	0	1	1
1	14	14.4.1	2557	7	I6	F	CF	2016-09-22	2	0	0	0	0
1	14	14.4.1	2557	8	I10	F	CF	2016-09-22	2	2	1	3	1
1	14	14.4.1	2557	9	I1	M	CF	2016-09-22	2	0	0	0	0
1	14	14.4.1	2557	11	I4	F	CF	2016-09-22	2	1	0	1	1
1	14	14.4.1	2557	12	I12	M	CF	2016-09-22	2	2	0	2	1
1	14	14.4.1	2557	13	I5	M	CF	2016-09-22	2	0	0	0	0
1	14	14.5.1	2	1	D11	F	CF	2016-09-22	2	6	4	10	1
1	14	14.5.1	2	2	D5	F	CF	2016-09-22	2	1	1	2	1
1	14	14.5.1	2	3	D8	F	CF	2016-09-22	2	5	2	7	1
1	14	14.5.1	2	4	D13	F	CF	2016-09-22	2	10	2	12	1
1	14	14.5.1	2	5	D2	M	CF	2016-09-22	2	3	4	7	1
1	14	14.5.1	2	6	D12	F	CF	2016-09-22	2	9	3	12	1
1	14	14.5.1	2	7	D10	F	CF	2016-09-22	2	13	0	13	1
1	14	14.5.1	2	8	D1	M	CF	2016-09-22	2	11	0	11	1
1	14	14.5.1	2	9	D3	M	CF	2016-09-22	2	6	3	9	1
1	14	14.5.1	2	10	D6	M	CF	2016-09-22	2	8	1	9	1
1	14	14.5.1	2	11	D7	M	CF	2016-09-22	2	3	2	5	1
1	14	14.5.1	2	12	D14	F	CF	2016-09-22	2	5	1	6	1
1	14	14.5.1	2	13	D4	M	CF	2016-09-22	2	5	4	9	1
1	14	14.5.1	2	14	D9	M	CF	2016-09-22	2	3	1	4	1
1	14	14.7.1	2628	1	H11	M	CF	2016-09-22	2	1	0	1	1
1	14	14.7.1	2628	2	H7	F	CF	2016-09-22	2	2	2	4	1
1	14	14.7.1	2628	3	H5	M	CF	2016-09-22	2	0	1	1	1
1	14	14.7.1	2628	4	H6	F	CF	2016-09-22	2	1	0	1	1
1	14	14.7.1	2628	5	H9	F	CF	2016-09-22	2	4	1	5	1
1	14	14.7.1	2628	6	H2	M	CF	2016-09-22	2	2	0	2	1
1	14	14.7.1	2628	7	H10	M	CF	2016-09-22	2	0	1	1	1
1	14	14.7.1	2628	8	H1	M	CF	2016-09-22	2	0	0	0	0
1	14	14.7.1	2628	9	H8	M	CF	2016-09-22	2	0	0	0	0
1	14	14.7.1	2628	10	H12	F	CF	2016-09-22	2	0	1	1	1
1	14	14.7.1	2628	11	H13	M	CF	2016-09-22	2	1	0	1	1
1	14	14.7.1	2628	12	H3	F	CF	2016-09-22	2	1	0	1	1
1	15	15.2.1	2595	1	A1	F	CF	2016-09-22	2	4	2	6	1
1	15	15.2.1	2595	2	A3	F	CF	2016-09-22	2	4	2	6	1
1	15	15.2.1	2595	3	A6	F	CF	2016-09-22	2	2	2	4	1
1	15	15.2.1	2595	4	A12	M	CF	2016-09-22	2	3	3	6	1
1	15	15.2.1	2595	5	A11	M	CF	2016-09-22	2	2	1	3	1
1	15	15.2.1	2595	6	A10	M	CF	2016-09-22	2	0	1	1	1
1	15	15.2.1	2595	7	A13	M	CF	2016-09-22	2	1	0	1	1
1	15	15.2.1	2595	8	A5	F	CF	2016-09-22	2	4	1	5	1
1	15	15.2.1	2595	9	A14	M	CF	2016-09-22	2	0	3	3	1
1	15	15.2.1	2595	10	A2	F	CF	2016-09-22	2	5	0	5	1
1	15	15.2.1	2595	11	A4	F	CF	2016-09-22	2	0	6	6	1
1	15	15.2.1	2595	12	A8	F	CF	2016-09-22	2	1	1	2	1
1	15	15.2.1	2595	13	A15	M	CF	2016-09-22	2	1	0	1	1
1	15	15.2.1	2595	14	A9	M	CF	2016-09-22	2	5	0	5	1
1	15	15.4.1	2584	2	F6	M	CF	2016-09-22	2	2	2	4	1
1	15	15.4.1	2584	4	F1	M	CF	2016-09-22	2	3	5	8	1
1	15	15.4.1	2584	5	F11	F	CF	2016-09-22	2	3	2	5	1
1	15	15.4.1	2584	6	F8	M	CF	2016-09-22	2	4	1	5	1
1	15	15.4.1	2584	7	F12	F	CF	2016-09-22	2	7	1	8	1
1	15	15.4.1	2584	9	F2	M	CF	2016-09-22	2	0	4	4	1
1	15	15.4.1	2584	10	F13	M	CF	2016-09-22	2	1	4	5	1
1	15	15.4.1	2584	11	F16	F	CF	2016-09-22	2	4	0	4	1
1	15	15.4.1	2584	12	F15	M	CF	2016-09-22	2	2	0	2	1
1	15	15.5.1	2540	1	C7	M	CF	2016-09-22	2	2	0	2	1
1	15	15.5.1	2540	2	C16	F	CF	2016-09-22	2	0	0	0	0
1	15	15.5.1	2540	3	C5	M	CF	2016-09-22	2	1	0	1	1
1	15	15.5.1	2540	4	C11	M	CF	2016-09-22	2	2	0	2	1
1	15	15.5.1	2540	5	C3	M	CF	2016-09-22	2	4	1	5	1
1	15	15.5.1	2540	6	C1	F	CF	2016-09-22	2	0	0	0	0
1	15	15.5.1	2540	7	C13	M	CF	2016-09-22	2	0	1	1	1
1	15	15.5.1	2540	8	C2	M	CF	2016-09-22	2	0	0	0	0
1	15	15.5.1	2540	9	C4	F	CF	2016-09-22	2	1	2	3	1
1	15	15.5.1	2540	10	C12	M	CF	2016-09-22	2	1	1	2	1
1	15	15.5.1	2540	11	C8	M	CF	2016-09-22	2	1	0	1	1
1	15	15.5.1	2540	12	C9	F	CF	2016-09-22	2	1	0	1	1
1	15	15.5.1	2540	13	C10	M	CF	2016-09-22	2	0	0	0	0
1	15	15.5.1	2540	14	C6	F	CF	2016-09-22	2	5	0	5	1
1	14	14.4.1	2557	1	I11	M	CF	2016-09-28	3	1	1	2	1
1	14	14.4.1	2557	2	I2	M	CF	2016-09-28	3	3	0	3	1
1	14	14.4.1	2557	3	I9	M	CF	2016-09-28	3	0	0	0	0
1	14	14.4.1	2557	4	I13	F	CF	2016-09-28	3	2	0	2	1
1	14	14.4.1	2557	5	I7	M	CF	2016-09-28	3	1	0	1	1
1	14	14.4.1	2557	6	I8	F	CF	2016-09-28	3	0	0	0	0
1	14	14.4.1	2557	7	I6	F	CF	2016-09-28	3	6	0	6	1
1	14	14.4.1	2557	8	I10	F	CF	2016-09-28	3	1	0	1	1
1	14	14.4.1	2557	9	I1	M	CF	2016-09-28	3	2	0	2	1
1	14	14.4.1	2557	11	I4	F	CF	2016-09-28	3	1	0	1	1
1	14	14.4.1	2557	12	I12	M	CF	2016-09-28	3	0	0	0	0
1	14	14.4.1	2557	13	I5	M	CF	2016-09-28	3	1	2	3	1
1	14	14.5.1	2	1	D11	F	CF	2016-09-28	3	10	2	12	1
1	14	14.5.1	2	2	D5	F	CF	2016-09-28	3	5	3	8	1
1	14	14.5.1	2	3	D8	F	CF	2016-09-28	3	4	0	4	1
1	14	14.5.1	2	4	D13	F	CF	2016-09-28	3	6	0	6	1
1	14	14.5.1	2	5	D2	M	CF	2016-09-28	3	6	0	6	1
1	14	14.5.1	2	6	D12	F	CF	2016-09-28	3	9	0	9	1
1	14	14.5.1	2	7	D10	F	CF	2016-09-28	3	8	0	8	1
1	14	14.5.1	2	8	D1	M	CF	2016-09-28	3	5	2	7	1
1	14	14.5.1	2	9	D3	M	CF	2016-09-28	3	6	1	7	1
1	14	14.5.1	2	10	D6	M	CF	2016-09-28	3	5	2	7	1
1	14	14.5.1	2	11	D7	M	CF	2016-09-28	3	3	1	4	1
1	14	14.5.1	2	12	D14	F	CF	2016-09-28	3	3	1	4	1
1	14	14.5.1	2	13	D4	M	CF	2016-09-28	3	6	1	7	1
1	14	14.5.1	2	14	D9	M	CF	2016-09-28	3	2	0	2	1
1	14	14.7.1	2628	1	H11	M	CF	2016-09-28	3	0	0	0	0
1	14	14.7.1	2628	2	H7	F	CF	2016-09-28	3	2	3	5	1
1	14	14.7.1	2628	3	H5	M	CF	2016-09-28	3	0	0	0	0
1	14	14.7.1	2628	4	H6	F	CF	2016-09-28	3	2	0	2	1
1	14	14.7.1	2628	5	H9	F	CF	2016-09-28	3	7	2	9	1
1	14	14.7.1	2628	6	H2	M	CF	2016-09-28	3	2	0	2	1
1	14	14.7.1	2628	7	H10	M	CF	2016-09-28	3	0	0	0	0
1	14	14.7.1	2628	8	H1	M	CF	2016-09-28	3	1	0	1	1
1	14	14.7.1	2628	9	H8	M	CF	2016-09-28	3	0	0	0	0
1	14	14.7.1	2628	10	H12	F	CF	2016-09-28	3	6	2	8	1
1	14	14.7.1	2628	11	H13	M	CF	2016-09-28	3	3	0	3	1
1	14	14.7.1	2628	12	H3	F	CF	2016-09-28	3	2	0	2	1
1	15	15.2.1	2595	1	A1	F	CF	2016-09-28	3	7	1	8	1
1	15	15.2.1	2595	2	A3	F	CF	2016-09-28	3	4	0	4	1
1	15	15.2.1	2595	3	A6	F	CF	2016-09-28	3	2	1	3	1
1	15	15.2.1	2595	4	A12	M	CF	2016-09-28	3	3	2	5	1
1	15	15.2.1	2595	5	A11	M	CF	2016-09-28	3	2	0	2	1
1	15	15.2.1	2595	6	A10	M	CF	2016-09-28	3	1	1	2	1
1	15	15.2.1	2595	7	A13	M	CF	2016-09-28	3	6	2	8	1
1	15	15.2.1	2595	8	A5	F	CF	2016-09-28	3	5	0	5	1
1	15	15.2.1	2595	9	A14	M	CF	2016-09-28	3	1	0	1	1
1	15	15.2.1	2595	10	A2	F	CF	2016-09-28	3	6	0	6	1
1	15	15.2.1	2595	11	A4	F	CF	2016-09-28	3	3	0	3	1
1	15	15.2.1	2595	12	A8	F	CF	2016-09-28	3	1	1	2	1
1	15	15.2.1	2595	13	A15	M	CF	2016-09-28	3	1	0	1	1
1	15	15.2.1	2595	14	A9	M	CF	2016-09-28	3	9	0	9	1
1	15	15.4.1	2584	2	F6	M	CF	2016-09-28	3	1	1	2	1
1	15	15.4.1	2584	4	F1	M	CF	2016-09-28	3	0	0	0	0
1	15	15.4.1	2584	5	F11	F	CF	2016-09-28	3	0	0	0	0
1	15	15.4.1	2584	6	F8	M	CF	2016-09-28	3	2	0	2	1
1	15	15.4.1	2584	7	F12	F	CF	2016-09-28	3	2	1	3	1
1	15	15.4.1	2584	9	F2	M	CF	2016-09-28	3	0	0	0	0
1	15	15.4.1	2584	10	F13	M	CF	2016-09-28	3	0	0	0	0
1	15	15.4.1	2584	11	F16	F	CF	2016-09-28	3	3	0	3	1
1	15	15.4.1	2584	12	F15	M	CF	2016-09-28	3	0	0	0	0
1	15	15.5.1	2540	1	C7	M	CF	2016-09-28	3	0	1	1	1
1	15	15.5.1	2540	2	C16	F	CF	2016-09-28	3	0	0	0	0
1	15	15.5.1	2540	3	C5	M	CF	2016-09-28	3	0	0	0	0
1	15	15.5.1	2540	4	C11	M	CF	2016-09-28	3	0	0	0	0
1	15	15.5.1	2540	5	C3	M	CF	2016-09-28	3	1	0	1	1
1	15	15.5.1	2540	6	C1	F	CF	2016-09-28	3	2	0	2	1
1	15	15.5.1	2540	7	C13	M	CF	2016-09-28	3	2	0	2	1
1	15	15.5.1	2540	8	C2	M	CF	2016-09-28	3	3	0	3	1
1	15	15.5.1	2540	9	C4	F	CF	2016-09-28	3	1	1	2	1
1	15	15.5.1	2540	10	C12	M	CF	2016-09-28	3	0	0	0	0
1	15	15.5.1	2540	11	C8	M	CF	2016-09-28	3	1	0	1	1
1	15	15.5.1	2540	12	C9	F	CF	2016-09-28	3	0	0	0	0
1	15	15.5.1	2540	13	C10	M	CF	2016-09-28	3	0	1	1	1
1	15	15.5.1	2540	14	C6	F	CF	2016-09-28	3	2	0	2	1
1	14	14.4.1	2557	1	I11	M	CF	2016-10-03	4	2	0	2	1
1	14	14.4.1	2557	2	I2	M	CF	2016-10-03	4	3	0	3	1
1	14	14.4.1	2557	3	I9	M	CF	2016-10-03	4	1	0	1	1
1	14	14.4.1	2557	4	I13	F	CF	2016-10-03	4	1	0	1	1
1	14	14.4.1	2557	5	I7	M	CF	2016-10-03	4	2	0	2	1
1	14	14.4.1	2557	6	I8	F	CF	2016-10-03	4	1	0	1	1
1	14	14.4.1	2557	7	I6	F	CF	2016-10-03	4	2	0	2	1
1	14	14.4.1	2557	8	I10	F	CF	2016-10-03	4	1	0	1	1
1	14	14.4.1	2557	9	I1	M	CF	2016-10-03	4	0	0	0	0
1	14	14.4.1	2557	11	I4	F	CF	2016-10-03	4	0	1	1	1
1	14	14.4.1	2557	12	I12	M	CF	2016-10-03	4	1	1	2	1
1	14	14.4.1	2557	13	I5	M	CF	2016-10-03	4	1	1	2	1
1	14	14.5.1	2	1	D11	F	CF	2016-10-03	4	7	1	8	1
1	14	14.5.1	2	2	D5	F	CF	2016-10-03	4	8	3	11	1
1	14	14.5.1	2	3	D8	F	CF	2016-10-03	4	16	1	17	1
1	14	14.5.1	2	4	D13	F	CF	2016-10-03	4	11	2	13	1
1	14	14.5.1	2	5	D2	M	CF	2016-10-03	4	6	1	7	1
1	14	14.5.1	2	6	D12	F	CF	2016-10-03	4	13	1	14	1
1	14	14.5.1	2	7	D10	F	CF	2016-10-03	4	2	0	2	1
1	14	14.5.1	2	8	D1	M	CF	2016-10-03	4	4	1	5	1
1	14	14.5.1	2	9	D3	M	CF	2016-10-03	4	10	1	11	1
1	14	14.5.1	2	10	D6	M	CF	2016-10-03	4	8	3	11	1
1	14	14.5.1	2	11	D7	M	CF	2016-10-03	4	8	2	10	1
1	14	14.5.1	2	12	D14	F	CF	2016-10-03	4	8	2	10	1
1	14	14.5.1	2	13	D4	M	CF	2016-10-03	4	5	0	5	1
1	14	14.5.1	2	14	D9	M	CF	2016-10-03	4	11	2	13	1
1	14	14.7.1	2628	1	H11	M	CF	2016-10-03	4	1	0	1	1
1	14	14.7.1	2628	2	H7	F	CF	2016-10-03	4	6	0	6	1
1	14	14.7.1	2628	3	H5	M	CF	2016-10-03	4	6	0	6	1
1	14	14.7.1	2628	4	H6	F	CF	2016-10-03	4	0	0	0	0
1	14	14.7.1	2628	5	H9	F	CF	2016-10-03	4	8	4	12	1
1	14	14.7.1	2628	6	H2	M	CF	2016-10-03	4	5	2	7	1
1	14	14.7.1	2628	7	H10	M	CF	2016-10-03	4	11	2	13	1
1	14	14.7.1	2628	8	H1	M	CF	2016-10-03	4	1	0	1	1
1	14	14.7.1	2628	9	H8	M	CF	2016-10-03	4	0	0	0	0
1	14	14.7.1	2628	10	H12	F	CF	2016-10-03	4	3	1	4	1
1	14	14.7.1	2628	11	H13	M	CF	2016-10-03	4	0	1	1	1
1	14	14.7.1	2628	12	H3	F	CF	2016-10-03	4	1	2	3	1
1	15	15.2.1	2595	1	A1	F	CF	2016-10-03	4	8	3	11	1
1	15	15.2.1	2595	2	A3	F	CF	2016-10-03	4	10	0	10	1
1	15	15.2.1	2595	3	A6	F	CF	2016-10-03	4	4	0	4	1
1	15	15.2.1	2595	4	A12	M	CF	2016-10-03	4	7	0	7	1
1	15	15.2.1	2595	5	A11	M	CF	2016-10-03	4	4	0	4	1
1	15	15.2.1	2595	6	A10	M	CF	2016-10-03	4	3	0	3	1
1	15	15.2.1	2595	7	A13	M	CF	2016-10-03	4	3	1	4	1
1	15	15.2.1	2595	8	A5	F	CF	2016-10-03	4	2	2	4	1
1	15	15.2.1	2595	9	A14	M	CF	2016-10-03	4	5	1	6	1
1	15	15.2.1	2595	10	A2	F	CF	2016-10-03	4	4	3	7	1
1	15	15.2.1	2595	11	A4	F	CF	2016-10-03	4	2	0	2	1
1	15	15.2.1	2595	12	A8	F	CF	2016-10-03	4	4	0	4	1
1	15	15.2.1	2595	13	A15	M	CF	2016-10-03	4	9	1	10	1
1	15	15.2.1	2595	14	A9	M	CF	2016-10-03	4	6	1	7	1
1	15	15.4.1	2584	2	F6	M	CF	2016-10-03	4	3	0	3	1
1	15	15.4.1	2584	4	F1	M	CF	2016-10-03	4	3	1	4	1
1	15	15.4.1	2584	5	F11	F	CF	2016-10-03	4	3	1	4	1
1	15	15.4.1	2584	6	F8	M	CF	2016-10-03	4	4	0	4	1
1	15	15.4.1	2584	7	F12	F	CF	2016-10-03	4	2	1	3	1
1	15	15.4.1	2584	9	F2	M	CF	2016-10-03	4	3	1	4	1
1	15	15.4.1	2584	10	F13	M	CF	2016-10-03	4	0	2	2	1
1	15	15.4.1	2584	11	F16	F	CF	2016-10-03	4	0	1	1	1
1	15	15.4.1	2584	12	F15	M	CF	2016-10-03	4	2	1	3	1
1	15	15.5.1	2540	1	C7	M	CF	2016-10-03	4	4	0	4	1
1	15	15.5.1	2540	2	C16	F	CF	2016-10-03	4	2	0	2	1
1	15	15.5.1	2540	3	C5	M	CF	2016-10-03	4	3	1	4	1
1	15	15.5.1	2540	4	C11	M	CF	2016-10-03	4	5	0	5	1
1	15	15.5.1	2540	5	C3	M	CF	2016-10-03	4	2	0	2	1
1	15	15.5.1	2540	6	C1	F	CF	2016-10-03	4	5	0	5	1
1	15	15.5.1	2540	7	C13	M	CF	2016-10-03	4	0	0	0	0
1	15	15.5.1	2540	8	C2	M	CF	2016-10-03	4	5	0	5	1
1	15	15.5.1	2540	9	C4	F	CF	2016-10-03	4	7	0	7	1
1	15	15.5.1	2540	10	C12	M	CF	2016-10-03	4	4	1	5	1
1	15	15.5.1	2540	11	C8	M	CF	2016-10-03	4	1	0	1	1
1	15	15.5.1	2540	12	C9	F	CF	2016-10-03	4	10	0	10	1
1	15	15.5.1	2540	13	C10	M	CF	2016-10-03	4	4	1	5	1
1	15	15.5.1	2540	14	C6	F	CF	2016-10-03	4	6	0	6	1
2	14	14.2.2	2708	2	E21	F	CF	2016-11-11	1	0	0	0	0
2	14	14.2.2	2708	3	E20	F	CF	2016-11-11	1	0	0	0	0
2	14	14.2.2	2708	4	E29	M	CF	2016-11-11	1	0	0	0	0
2	14	14.2.2	2708	5	E30	M	CF	2016-11-11	1	0	0	0	0
2	14	14.2.2	2708	6	E22	F	CF	2016-11-11	1	0	1	1	1
2	14	14.2.2	2708	7	E23	F	CF	2016-11-11	1	0	0	0	0
2	14	14.2.2	2708	8	E27	F	CF	2016-11-11	1	0	0	0	0
2	14	14.2.2	2708	9	E28	M	CF	2016-11-11	1	0	0	0	0
2	14	14.2.2	2708	10	E33	M	CF	2016-11-11	1	0	0	0	0
2	14	14.3.2	2618	1	F25	F	CF	2016-11-11	1	0	0	0	0
2	14	14.3.2	2618	2	F24	M	CF	2016-11-11	1	1	0	1	1
2	14	14.3.2	2618	3	F31	M	CF	2016-11-11	1	2	1	3	1
2	14	14.3.2	2618	4	F22	F	CF	2016-11-11	1	3	0	3	1
2	14	14.3.2	2618	5	F20	F	CF	2016-11-11	1	0	0	0	0
2	14	14.3.2	2618	6	F28	M	CF	2016-11-11	1	0	0	0	0
2	14	14.3.2	2618	7	F26	F	CF	2016-11-11	1	4	0	4	1
2	14	14.3.2	2618	8	F27	M	CF	2016-11-11	1	2	0	2	1
2	14	14.3.2	2618	9	F30	F	CF	2016-11-11	1	1	0	1	1
2	14	14.3.2	2618	10	F23	F	CF	2016-11-11	1	0	0	0	0
2	14	14.3.2	2618	11	F21	F	CF	2016-11-11	1	0	0	0	0
2	14	14.5.2	2785	1	M28	M	CF	2016-11-11	1	0	0	0	0
2	14	14.5.2	2785	2	M27	M	CF	2016-11-11	1	0	0	0	0
2	14	14.5.2	2785	3	M22	F	CF	2016-11-11	1	0	0	0	0
2	14	14.5.2	2785	4	M21	M	CF	2016-11-11	1	0	0	0	0
2	14	14.5.2	2785	5	M30	F	CF	2016-11-11	1	2	0	2	1
2	14	14.5.2	2785	6	M26	M	CF	2016-11-11	1	0	0	0	0
2	14	14.5.2	2785	7	M33	F	CF	2016-11-11	1	1	0	1	1
2	14	14.5.2	2785	8	M24	F	CF	2016-11-11	1	0	0	0	0
2	14	14.5.2	2785	9	M29	M	CF	2016-11-11	1	0	0	0	0
2	14	14.5.2	2785	10	M20	M	CF	2016-11-11	1	0	0	0	0
2	14	14.5.2	2785	11	M32	M	CF	2016-11-11	1	0	0	0	0
2	14	14.5.2	2785	12	M23	M	CF	2016-11-11	1	0	0	0	0
2	14	14.5.2	2785	13	M31	M	CF	2016-11-11	1	0	1	1	1
2	14	14.5.2	2785	14	M25	M	CF	2016-11-11	1	0	0	0	0
2	14	14.6.2	2722	1	P20	F	CF	2016-11-11	1	0	0	0	0
2	14	14.6.2	2722	2	P30	F	CF	2016-11-11	1	0	0	0	0
2	14	14.6.2	2722	3	P27	F	CF	2016-11-11	1	0	0	0	0
2	14	14.6.2	2722	4	P29	M	CF	2016-11-11	1	0	0	0	0
2	14	14.6.2	2722	5	P21	F	CF	2016-11-11	1	0	0	0	0
2	14	14.6.2	2722	7	P23	M	CF	2016-11-11	1	0	0	0	0
2	14	14.6.2	2722	8	P28	M	CF	2016-11-11	1	0	0	0	0
2	14	14.6.2	2722	9	P31	M	CF	2016-11-11	1	0	0	0	0
2	14	14.6.2	2722	10	P32	F	CF	2016-11-11	1	0	0	0	0
2	14	14.6.2	2722	11	P26	M	CF	2016-11-11	1	0	0	0	0
2	14	14.6.2	2722	12	P24	F	CF	2016-11-11	1	0	0	0	0
2	14	14.6.2	2722	13	P25	M	CF	2016-11-11	1	0	0	0	0
2	15	15.3.2	2800	1	D23	F	CF	2016-11-11	1	0	0	0	0
2	15	15.3.2	2800	2	D30	M	CF	2016-11-11	1	0	0	0	0
2	15	15.3.2	2800	3	D27	F	CF	2016-11-11	1	0	0	0	0
2	15	15.3.2	2800	4	D20	F	CF	2016-11-11	1	0	0	0	0
2	15	15.3.2	2800	5	D26	F	CF	2016-11-11	1	0	0	0	0
2	15	15.3.2	2800	6	D29	F	CF	2016-11-11	1	0	0	0	0
2	15	15.3.2	2800	7	D21	F	CF	2016-11-11	1	0	0	0	0
2	15	15.3.2	2800	8	D25	F	CF	2016-11-11	1	0	0	0	0
2	15	15.3.2	2800	9	D22	F	CF	2016-11-11	1	1	0	1	1
2	15	15.3.2	2800	10	D31	M	CF	2016-11-11	1	0	0	0	0
2	15	15.3.2	2800	11	D24	F	CF	2016-11-11	1	0	0	0	0
2	15	15.3.2	2800	12	D28	F	CF	2016-11-11	1	0	0	0	0
2	15	15.5.2	2678	1	H29	F	CF	2016-11-11	1	1	0	1	1
2	15	15.5.2	2678	2	H31	M	CF	2016-11-11	1	0	0	0	0
2	15	15.5.2	2678	3	H32	F	CF	2016-11-11	1	0	1	1	1
2	15	15.5.2	2678	4	H33	F	CF	2016-11-11	1	3	1	4	1
2	15	15.5.2	2678	5	H23	F	CF	2016-11-11	1	1	0	1	1
2	15	15.5.2	2678	7	H28	M	CF	2016-11-11	1	0	0	0	0
2	15	15.5.2	2678	8	H26	F	CF	2016-11-11	1	1	0	1	1
2	15	15.5.2	2678	9	H20	M	CF	2016-11-11	1	0	0	0	0
2	15	15.5.2	2678	10	H22	F	CF	2016-11-11	1	1	0	1	1
2	15	15.5.2	2678	11	H25	M	CF	2016-11-11	1	0	0	0	0
2	15	15.5.2	2678	12	H27	M	CF	2016-11-11	1	0	1	1	1
2	15	15.5.2	2678	13	H24	M	CF	2016-11-11	1	1	0	1	1
2	15	15.5.2	2678	14	H35	M	CF	2016-11-11	1	1	0	1	1
2	14	14.2.2	2708	2	E21	F	CF	2016-11-16	2	2	0	2	1
2	14	14.2.2	2708	3	E20	F	CF	2016-11-16	2	0	0	0	0
2	14	14.2.2	2708	4	E29	M	CF	2016-11-16	2	0	1	1	1
2	14	14.2.2	2708	5	E30	M	CF	2016-11-16	2	0	0	0	0
2	14	14.2.2	2708	6	E22	F	CF	2016-11-16	2	0	2	2	1
2	14	14.2.2	2708	7	E23	F	CF	2016-11-16	2	4	0	4	1
2	14	14.2.2	2708	8	E27	F	CF	2016-11-16	2	4	0	4	1
2	14	14.2.2	2708	9	E28	M	CF	2016-11-16	2	0	0	0	0
2	14	14.2.2	2708	10	E33	M	CF	2016-11-16	2	2	0	2	1
2	14	14.3.2	2618	1	F25	F	CF	2016-11-16	2	0	0	0	0
2	14	14.3.2	2618	2	F24	M	CF	2016-11-16	2	0	0	0	0
2	14	14.3.2	2618	3	F31	M	CF	2016-11-16	2	0	0	0	0
2	14	14.3.2	2618	4	F22	F	CF	2016-11-16	2	0	0	0	0
2	14	14.3.2	2618	5	F20	F	CF	2016-11-16	2	0	0	0	0
2	14	14.3.2	2618	6	F28	M	CF	2016-11-16	2	0	0	0	0
2	14	14.3.2	2618	7	F26	F	CF	2016-11-16	2	0	0	0	0
2	14	14.3.2	2618	8	F27	M	CF	2016-11-16	2	0	0	0	0
2	14	14.3.2	2618	9	F30	F	CF	2016-11-16	2	0	0	0	0
2	14	14.3.2	2618	10	F23	F	CF	2016-11-16	2	0	0	0	0
2	14	14.3.2	2618	11	F21	F	CF	2016-11-16	2	0	0	0	0
2	14	14.5.2	2785	1	M28	M	CF	2016-11-16	2	4	0	4	1
2	14	14.5.2	2785	2	M27	M	CF	2016-11-16	2	5	0	5	1
2	14	14.5.2	2785	4	M21	M	CF	2016-11-16	2	1	0	1	1
2	14	14.5.2	2785	5	M30	F	CF	2016-11-16	2	1	0	1	1
2	14	14.5.2	2785	6	M26	M	CF	2016-11-16	2	2	0	2	1
2	14	14.5.2	2785	8	M24	F	CF	2016-11-16	2	4	0	4	1
2	14	14.5.2	2785	9	M29	M	CF	2016-11-16	2	1	0	1	1
2	14	14.5.2	2785	10	M20	M	CF	2016-11-16	2	1	2	3	1
2	14	14.5.2	2785	11	M32	M	CF	2016-11-16	2	1	0	1	1
2	14	14.5.2	2785	12	M23	M	CF	2016-11-16	2	0	0	0	0
2	14	14.5.2	2785	13	M31	M	CF	2016-11-16	2	3	0	3	1
2	14	14.5.2	2785	14	M25	M	CF	2016-11-16	2	1	0	1	1
2	14	14.6.2	2722	1	P20	F	CF	2016-11-16	2	0	0	0	0
2	14	14.6.2	2722	2	P30	F	CF	2016-11-16	2	0	0	0	0
2	14	14.6.2	2722	3	P27	F	CF	2016-11-16	2	0	0	0	0
2	14	14.6.2	2722	4	P29	M	CF	2016-11-16	2	0	0	0	0
2	14	14.6.2	2722	5	P21	F	CF	2016-11-16	2	1	0	1	1
2	14	14.6.2	2722	7	P23	M	CF	2016-11-16	2	1	0	1	1
2	14	14.6.2	2722	8	P28	M	CF	2016-11-16	2	2	0	2	1
2	14	14.6.2	2722	9	P31	M	CF	2016-11-16	2	1	0	1	1
2	14	14.6.2	2722	10	P32	F	CF	2016-11-16	2	0	0	0	0
2	14	14.6.2	2722	11	P26	M	CF	2016-11-16	2	1	0	1	1
2	14	14.6.2	2722	12	P24	F	CF	2016-11-16	2	2	0	2	1
2	14	14.6.2	2722	13	P25	M	CF	2016-11-16	2	0	0	0	0
2	15	15.3.2	2800	1	D23	F	CF	2016-11-16	2	1	0	1	1
2	15	15.3.2	2800	2	D30	M	CF	2016-11-16	2	1	0	1	1
2	15	15.3.2	2800	3	D27	F	CF	2016-11-16	2	0	0	0	0
2	15	15.3.2	2800	4	D20	F	CF	2016-11-16	2	0	0	0	0
2	15	15.3.2	2800	5	D26	F	CF	2016-11-16	2	0	0	0	0
2	15	15.3.2	2800	6	D29	F	CF	2016-11-16	2	0	0	0	0
2	15	15.3.2	2800	7	D21	F	CF	2016-11-16	2	1	1	2	1
2	15	15.3.2	2800	8	D25	F	CF	2016-11-16	2	0	0	0	0
2	15	15.3.2	2800	9	D22	F	CF	2016-11-16	2	0	0	0	0
2	15	15.3.2	2800	10	D31	M	CF	2016-11-16	2	0	0	0	0
2	15	15.3.2	2800	11	D24	F	CF	2016-11-16	2	1	0	1	1
2	15	15.3.2	2800	12	D28	F	CF	2016-11-16	2	0	0	0	0
2	15	15.5.2	2678	1	H29	F	CF	2016-11-16	2	0	0	0	0
2	15	15.5.2	2678	2	H31	M	CF	2016-11-16	2	0	0	0	0
2	15	15.5.2	2678	3	H32	F	CF	2016-11-16	2	0	0	0	0
2	15	15.5.2	2678	4	H33	F	CF	2016-11-16	2	1	0	1	1
2	15	15.5.2	2678	5	H23	F	CF	2016-11-16	2	0	0	0	0
2	15	15.5.2	2678	7	H28	M	CF	2016-11-16	2	0	0	0	0
2	15	15.5.2	2678	8	H26	F	CF	2016-11-16	2	0	0	0	0
2	15	15.5.2	2678	9	H20	M	CF	2016-11-16	2	1	0	1	1
2	15	15.5.2	2678	10	H22	F	CF	2016-11-16	2	0	0	0	0
2	15	15.5.2	2678	11	H25	M	CF	2016-11-16	2	0	0	0	0
2	15	15.5.2	2678	12	H27	M	CF	2016-11-16	2	1	0	1	1
2	15	15.5.2	2678	13	H24	M	CF	2016-11-16	2	1	0	1	1
2	15	15.5.2	2678	14	H35	M	CF	2016-11-16	2	1	0	1	1
2	14	14.2.2	2708	2	E21	F	CF	2016-11-22	3	0	2	2	1
2	14	14.2.2	2708	3	E20	F	CF	2016-11-22	3	1	0	1	1
2	14	14.2.2	2708	4	E29	M	CF	2016-11-22	3	2	0	2	1
2	14	14.2.2	2708	5	E30	M	CF	2016-11-22	3	3	0	3	1
2	14	14.2.2	2708	6	E22	F	CF	2016-11-22	3	1	0	1	1
2	14	14.2.2	2708	7	E23	F	CF	2016-11-22	3	3	3	6	1
2	14	14.2.2	2708	8	E27	F	CF	2016-11-22	3	5	1	6	1
2	14	14.2.2	2708	9	E28	M	CF	2016-11-22	3	0	0	0	0
2	14	14.2.2	2708	10	E33	M	CF	2016-11-22	3	0	1	1	1
2	14	14.3.2	2618	1	F25	F	CF	2016-11-22	3	1	0	1	1
2	14	14.3.2	2618	2	F24	M	CF	2016-11-22	3	3	0	3	1
2	14	14.3.2	2618	3	F31	M	CF	2016-11-22	3	4	0	4	1
2	14	14.3.2	2618	4	F22	F	CF	2016-11-22	3	6	0	6	1
2	14	14.3.2	2618	5	F20	F	CF	2016-11-22	3	4	0	4	1
2	14	14.3.2	2618	6	F28	M	CF	2016-11-22	3	1	0	1	1
2	14	14.3.2	2618	7	F26	F	CF	2016-11-22	3	9	0	9	1
2	14	14.3.2	2618	8	F27	M	CF	2016-11-22	3	1	0	1	1
2	14	14.3.2	2618	9	F30	F	CF	2016-11-22	3	2	0	2	1
2	14	14.3.2	2618	10	F23	F	CF	2016-11-22	3	5	0	5	1
2	14	14.3.2	2618	11	F21	F	CF	2016-11-22	3	2	1	3	1
2	14	14.5.2	2785	1	M28	M	CF	2016-11-22	3	0	0	0	0
2	14	14.5.2	2785	2	M27	M	CF	2016-11-22	3	1	0	1	1
2	14	14.5.2	2785	4	M21	M	CF	2016-11-22	3	1	1	2	1
2	14	14.5.2	2785	5	M30	F	CF	2016-11-22	3	3	1	4	1
2	14	14.5.2	2785	6	M26	M	CF	2016-11-22	3	2	0	2	1
2	14	14.5.2	2785	8	M24	F	CF	2016-11-22	3	5	0	5	1
2	14	14.5.2	2785	9	M29	M	CF	2016-11-22	3	1	0	1	1
2	14	14.5.2	2785	10	M20	M	CF	2016-11-22	3	0	0	0	0
2	14	14.5.2	2785	12	M23	M	CF	2016-11-22	3	2	0	2	1
2	14	14.5.2	2785	13	M31	M	CF	2016-11-22	3	2	2	4	1
2	14	14.5.2	2785	14	M25	M	CF	2016-11-22	3	0	0	0	0
2	14	14.6.2	2722	1	P20	F	CF	2016-11-22	3	2	0	2	1
2	14	14.6.2	2722	2	P30	F	CF	2016-11-22	3	4	0	4	1
2	14	14.6.2	2722	3	P27	F	CF	2016-11-22	3	2	0	2	1
2	14	14.6.2	2722	4	P29	M	CF	2016-11-22	3	1	0	1	1
2	14	14.6.2	2722	5	P21	F	CF	2016-11-22	3	1	0	1	1
2	14	14.6.2	2722	7	P23	M	CF	2016-11-22	3	0	0	0	0
2	14	14.6.2	2722	8	P28	M	CF	2016-11-22	3	2	0	2	1
2	14	14.6.2	2722	9	P31	M	CF	2016-11-22	3	0	0	0	0
2	14	14.6.2	2722	10	P32	F	CF	2016-11-22	3	0	0	0	0
2	14	14.6.2	2722	11	P26	M	CF	2016-11-22	3	1	0	1	1
2	14	14.6.2	2722	12	P24	F	CF	2016-11-22	3	2	0	2	1
2	14	14.6.2	2722	13	P25	M	CF	2016-11-22	3	3	0	3	1
2	15	15.3.2	2800	1	D23	F	CF	2016-11-22	3	1	0	1	1
2	15	15.3.2	2800	2	D30	M	CF	2016-11-22	3	0	1	1	1
2	15	15.3.2	2800	3	D27	F	CF	2016-11-22	3	1	0	1	1
2	15	15.3.2	2800	4	D20	F	CF	2016-11-22	3	0	0	0	0
2	15	15.3.2	2800	5	D26	F	CF	2016-11-22	3	5	1	6	1
2	15	15.3.2	2800	6	D29	F	CF	2016-11-22	3	0	0	0	0
2	15	15.3.2	2800	7	D21	F	CF	2016-11-22	3	1	0	1	1
2	15	15.3.2	2800	8	D25	F	CF	2016-11-22	3	1	0	1	1
2	15	15.3.2	2800	9	D22	F	CF	2016-11-22	3	1	0	1	1
2	15	15.3.2	2800	10	D31	M	CF	2016-11-22	3	0	0	0	0
2	15	15.3.2	2800	11	D24	F	CF	2016-11-22	3	1	0	1	1
2	15	15.3.2	2800	12	D28	F	CF	2016-11-22	3	0	0	0	0
2	15	15.5.2	2678	1	H29	F	CF	2016-11-22	3	3	0	3	1
2	15	15.5.2	2678	2	H31	M	CF	2016-11-22	3	1	0	1	1
2	15	15.5.2	2678	3	H32	F	CF	2016-11-22	3	0	0	0	0
2	15	15.5.2	2678	4	H33	F	CF	2016-11-22	3	0	1	1	1
2	15	15.5.2	2678	5	H23	F	CF	2016-11-22	3	1	0	1	1
2	15	15.5.2	2678	7	H28	M	CF	2016-11-22	3	1	0	1	1
2	15	15.5.2	2678	8	H26	F	CF	2016-11-22	3	1	0	1	1
2	15	15.5.2	2678	9	H20	M	CF	2016-11-22	3	0	1	1	1
2	15	15.5.2	2678	10	H22	F	CF	2016-11-22	3	0	0	0	0
2	15	15.5.2	2678	11	H25	M	CF	2016-11-22	3	1	0	1	1
2	15	15.5.2	2678	12	H27	M	CF	2016-11-22	3	1	0	1	1
2	15	15.5.2	2678	13	H24	M	CF	2016-11-22	3	2	0	2	1
2	15	15.5.2	2678	14	H35	M	CF	2016-11-22	3	0	0	0	0
2	14	14.2.2	2708	2	E21	F	CF	2016-11-27	4	3	1	4	1
2	14	14.2.2	2708	3	E20	F	CF	2016-11-27	4	0	1	1	1
2	14	14.2.2	2708	4	E29	M	CF	2016-11-27	4	2	2	4	1
2	14	14.2.2	2708	5	E30	M	CF	2016-11-27	4	6	1	7	1
2	14	14.2.2	2708	6	E22	F	CF	2016-11-27	4	1	0	1	1
2	14	14.2.2	2708	7	E23	F	CF	2016-11-27	4	1	0	1	1
2	14	14.2.2	2708	8	E27	F	CF	2016-11-27	4	2	0	2	1
2	14	14.2.2	2708	9	E28	M	CF	2016-11-27	4	1	1	2	1
2	14	14.2.2	2708	10	E33	M	CF	2016-11-27	4	2	3	5	1
2	14	14.3.2	2618	1	F25	F	CF	2016-11-27	4	10	0	10	1
2	14	14.3.2	2618	2	F24	M	CF	2016-11-27	4	0	0	0	0
2	14	14.3.2	2618	3	F31	M	CF	2016-11-27	4	6	0	6	1
2	14	14.3.2	2618	4	F22	F	CF	2016-11-27	4	1	0	1	1
2	14	14.3.2	2618	5	F20	F	CF	2016-11-27	4	2	0	2	1
2	14	14.3.2	2618	6	F28	M	CF	2016-11-27	4	0	0	0	0
2	14	14.3.2	2618	7	F26	F	CF	2016-11-27	4	8	0	8	1
2	14	14.3.2	2618	8	F27	M	CF	2016-11-27	4	2	0	2	1
2	14	14.3.2	2618	9	F30	F	CF	2016-11-27	4	2	0	2	1
2	14	14.3.2	2618	10	F23	F	CF	2016-11-27	4	7	0	7	1
2	14	14.3.2	2618	11	F21	F	CF	2016-11-27	4	5	0	5	1
2	14	14.5.2	2785	1	M28	M	CF	2016-11-27	4	1	0	1	1
2	14	14.5.2	2785	2	M27	M	CF	2016-11-27	4	2	0	2	1
2	14	14.5.2	2785	4	M21	M	CF	2016-11-27	4	2	0	2	1
2	14	14.5.2	2785	5	M30	F	CF	2016-11-27	4	12	0	12	1
2	14	14.5.2	2785	6	M26	M	CF	2016-11-27	4	5	0	5	1
2	14	14.5.2	2785	8	M24	F	CF	2016-11-27	4	6	1	7	1
2	14	14.5.2	2785	9	M29	M	CF	2016-11-27	4	8	0	8	1
2	14	14.5.2	2785	10	M20	M	CF	2016-11-27	4	1	0	1	1
2	14	14.5.2	2785	12	M23	M	CF	2016-11-27	4	2	1	3	1
2	14	14.5.2	2785	13	M31	M	CF	2016-11-27	4	3	1	4	1
2	14	14.5.2	2785	14	M25	M	CF	2016-11-27	4	5	1	6	1
2	14	14.6.2	2722	1	P20	F	CF	2016-11-27	4	1	0	1	1
2	14	14.6.2	2722	2	P30	F	CF	2016-11-27	4	0	0	0	0
2	14	14.6.2	2722	3	P27	F	CF	2016-11-27	4	1	0	1	1
2	14	14.6.2	2722	4	P29	M	CF	2016-11-27	4	1	0	1	1
2	14	14.6.2	2722	5	P21	F	CF	2016-11-27	4	1	2	3	1
2	14	14.6.2	2722	7	P23	M	CF	2016-11-27	4	2	0	2	1
2	14	14.6.2	2722	8	P28	M	CF	2016-11-27	4	1	1	2	1
2	14	14.6.2	2722	9	P31	M	CF	2016-11-27	4	1	0	1	1
2	14	14.6.2	2722	10	P32	F	CF	2016-11-27	4	1	0	1	1
2	14	14.6.2	2722	11	P26	M	CF	2016-11-27	4	3	0	3	1
2	14	14.6.2	2722	12	P24	F	CF	2016-11-27	4	3	0	3	1
2	14	14.6.2	2722	13	P25	M	CF	2016-11-27	4	2	0	2	1
2	15	15.3.2	2800	1	D23	F	CF	2016-11-27	4	0	0	0	0
2	15	15.3.2	2800	2	D30	M	CF	2016-11-27	4	0	0	0	0
2	15	15.3.2	2800	3	D27	F	CF	2016-11-27	4	0	1	1	1
2	15	15.3.2	2800	4	D20	F	CF	2016-11-27	4	2	0	2	1
2	15	15.3.2	2800	5	D26	F	CF	2016-11-27	4	3	2	5	1
2	15	15.3.2	2800	6	D29	F	CF	2016-11-27	4	0	0	0	0
2	15	15.3.2	2800	7	D21	F	CF	2016-11-27	4	1	0	1	1
2	15	15.3.2	2800	8	D25	F	CF	2016-11-27	4	0	1	1	1
2	15	15.3.2	2800	9	D22	F	CF	2016-11-27	4	0	0	0	0
2	15	15.3.2	2800	10	D31	M	CF	2016-11-27	4	1	0	1	1
2	15	15.3.2	2800	11	D24	F	CF	2016-11-27	4	1	0	1	1
2	15	15.3.2	2800	12	D28	F	CF	2016-11-27	4	0	0	0	0
2	15	15.5.2	2678	1	H29	F	CF	2016-11-27	4	2	0	2	1
2	15	15.5.2	2678	2	H31	M	CF	2016-11-27	4	0	0	0	0
2	15	15.5.2	2678	3	H32	F	CF	2016-11-27	4	3	0	3	1
2	15	15.5.2	2678	4	H33	F	CF	2016-11-27	4	2	0	2	1
2	15	15.5.2	2678	5	H23	F	CF	2016-11-27	4	3	0	3	1
2	15	15.5.2	2678	7	H28	M	CF	2016-11-27	4	2	0	2	1
2	15	15.5.2	2678	8	H26	F	CF	2016-11-27	4	4	0	4	1
2	15	15.5.2	2678	9	H20	M	CF	2016-11-27	4	4	0	4	1
2	15	15.5.2	2678	10	H22	F	CF	2016-11-27	4	1	0	1	1
2	15	15.5.2	2678	11	H25	M	CF	2016-11-27	4	1	0	1	1
2	15	15.5.2	2678	12	H27	M	CF	2016-11-27	4	1	0	1	1
2	15	15.5.2	2678	13	H24	M	CF	2016-11-27	4	2	0	2	1
2	15	15.5.2	2678	14	H35	M	CF	2016-11-27	4	1	0	1	1
1	14	14.2.1	2677	1	L8	M	NF	2016-09-16	1	0	0	0	0
1	14	14.2.1	2677	2	L2	M	NF	2016-09-16	1	0	0	0	0
1	14	14.2.1	2677	3	L6	M	NF	2016-09-16	1	0	0	0	0
1	14	14.2.1	2677	4	L5	M	NF	2016-09-16	1	0	0	0	0
1	14	14.2.1	2677	5	L4	F	NF	2016-09-16	1	0	0	0	0
1	14	14.2.1	2677	6	L1	F	NF	2016-09-16	1	0	0	0	0
1	14	14.2.1	2677	7	L10	M	NF	2016-09-16	1	0	0	0	0
1	14	14.2.1	2677	8	L9	M	NF	2016-09-16	1	0	0	0	0
1	14	14.2.1	2677	9	L13	M	NF	2016-09-16	1	0	0	0	0
1	14	14.2.1	2677	10	L7	F	NF	2016-09-16	1	0	0	0	0
1	14	14.2.1	2677	11	L3	F	NF	2016-09-16	1	0	0	0	0
1	14	14.2.1	2677	12	L11	F	NF	2016-09-16	1	0	0	0	0
1	14	14.2.1	2677	13	L12	F	NF	2016-09-16	1	0	0	0	0
1	14	14.6.1	2643	1	E1	M	NF	2016-09-16	1	0	0	0	0
1	14	14.6.1	2643	2	E7	M	NF	2016-09-16	1	0	0	0	0
1	14	14.6.1	2643	3	E5	M	NF	2016-09-16	1	0	0	0	0
1	14	14.6.1	2643	4	E6	F	NF	2016-09-16	1	0	0	0	0
1	14	14.6.1	2643	5	E2	F	NF	2016-09-16	1	0	0	0	0
1	14	14.6.1	2643	6	E3	F	NF	2016-09-16	1	0	0	0	0
1	14	14.6.1	2643	7	E8	F	NF	2016-09-16	1	0	0	0	0
1	14	14.6.1	2643	8	E4	F	NF	2016-09-16	1	0	0	0	0
1	14	14.6.1	2643	9	E9	F	NF	2016-09-16	1	0	0	0	0
1	15	15.3.1	2597	1	B7	M	NF	2016-09-16	1	0	0	0	0
1	15	15.3.1	2597	2	B1	F	NF	2016-09-16	1	0	0	0	0
1	15	15.3.1	2597	3	B6	M	NF	2016-09-16	1	0	0	0	0
1	15	15.3.1	2597	4	B8	M	NF	2016-09-16	1	0	0	0	0
1	15	15.3.1	2597	5	B9	M	NF	2016-09-16	1	0	0	0	0
1	15	15.3.1	2597	6	B2	F	NF	2016-09-16	1	0	0	0	0
1	15	15.3.1	2597	7	B14	M	NF	2016-09-16	1	0	0	0	0
1	15	15.3.1	2597	8	B3	F	NF	2016-09-16	1	0	0	0	0
1	15	15.3.1	2597	10	B5	M	NF	2016-09-16	1	0	0	0	0
1	15	15.3.1	2597	11	B11	M	NF	2016-09-16	1	0	0	0	0
1	15	15.6.1	2658	1	G7	M	NF	2016-09-16	1	0	0	0	0
1	15	15.6.1	2658	2	G13	M	NF	2016-09-16	1	0	0	0	0
1	15	15.6.1	2658	3	G12	F	NF	2016-09-16	1	0	0	0	0
1	15	15.6.1	2658	4	G3	F	NF	2016-09-16	1	0	0	0	0
1	15	15.6.1	2658	5	G14	M	NF	2016-09-16	1	0	0	0	0
1	15	15.6.1	2658	6	G9	F	NF	2016-09-16	1	0	0	0	0
1	15	15.6.1	2658	7	G1	M	NF	2016-09-16	1	0	0	0	0
1	15	15.6.1	2658	8	G10	M	NF	2016-09-16	1	0	0	0	0
1	15	15.6.1	2658	9	G4	F	NF	2016-09-16	1	0	0	0	0
1	15	15.6.1	2658	10	G8	M	NF	2016-09-16	1	0	0	0	0
1	15	15.6.1	2658	11	G2	M	NF	2016-09-16	1	0	0	0	0
1	15	15.6.1	2658	12	G11	M	NF	2016-09-16	1	0	0	0	0
1	15	15.6.1	2658	13	G5	F	NF	2016-09-16	1	0	0	0	0
1	15	15.6.1	2658	14	G6	F	NF	2016-09-16	1	0	0	0	0
1	14	14.2.1	2677	1	L8	M	NF	2016-09-22	2	0	0	0	0
1	14	14.2.1	2677	2	L2	M	NF	2016-09-22	2	0	0	0	0
1	14	14.2.1	2677	3	L6	M	NF	2016-09-22	2	0	0	0	0
1	14	14.2.1	2677	4	L5	M	NF	2016-09-22	2	0	0	0	0
1	14	14.2.1	2677	5	L4	F	NF	2016-09-22	2	0	0	0	0
1	14	14.2.1	2677	6	L1	F	NF	2016-09-22	2	0	0	0	0
1	14	14.2.1	2677	7	L10	M	NF	2016-09-22	2	0	0	0	0
1	14	14.2.1	2677	8	L9	M	NF	2016-09-22	2	0	0	0	0
1	14	14.2.1	2677	9	L13	M	NF	2016-09-22	2	0	0	0	0
1	14	14.2.1	2677	10	L7	F	NF	2016-09-22	2	0	0	0	0
1	14	14.2.1	2677	11	L3	F	NF	2016-09-22	2	0	0	0	0
1	14	14.2.1	2677	12	L11	F	NF	2016-09-22	2	0	0	0	0
1	14	14.2.1	2677	13	L12	F	NF	2016-09-22	2	0	0	0	0
1	14	14.6.1	2643	1	E1	M	NF	2016-09-22	2	0	0	0	0
1	14	14.6.1	2643	2	E7	M	NF	2016-09-22	2	0	0	0	0
1	14	14.6.1	2643	3	E5	M	NF	2016-09-22	2	0	0	0	0
1	14	14.6.1	2643	4	E6	F	NF	2016-09-22	2	0	0	0	0
1	14	14.6.1	2643	5	E2	F	NF	2016-09-22	2	0	0	0	0
1	14	14.6.1	2643	6	E3	F	NF	2016-09-22	2	0	0	0	0
1	14	14.6.1	2643	7	E8	F	NF	2016-09-22	2	0	0	0	0
1	14	14.6.1	2643	8	E4	F	NF	2016-09-22	2	0	0	0	0
1	14	14.6.1	2643	9	E9	F	NF	2016-09-22	2	0	0	0	0
1	15	15.3.1	2597	1	B7	M	NF	2016-09-22	2	0	0	0	0
1	15	15.3.1	2597	2	B1	F	NF	2016-09-22	2	0	0	0	0
1	15	15.3.1	2597	3	B6	M	NF	2016-09-22	2	0	0	0	0
1	15	15.3.1	2597	4	B8	M	NF	2016-09-22	2	0	0	0	0
1	15	15.3.1	2597	5	B9	M	NF	2016-09-22	2	0	0	0	0
1	15	15.3.1	2597	6	B2	F	NF	2016-09-22	2	0	0	0	0
1	15	15.3.1	2597	7	B14	M	NF	2016-09-22	2	0	0	0	0
1	15	15.3.1	2597	8	B3	F	NF	2016-09-22	2	0	0	0	0
1	15	15.3.1	2597	10	B5	M	NF	2016-09-22	2	0	0	0	0
1	15	15.3.1	2597	11	B11	M	NF	2016-09-22	2	0	0	0	0
1	15	15.6.1	2658	1	G7	M	NF	2016-09-22	2	0	0	0	0
1	15	15.6.1	2658	2	G13	M	NF	2016-09-22	2	0	0	0	0
1	15	15.6.1	2658	3	G12	F	NF	2016-09-22	2	0	0	0	0
1	15	15.6.1	2658	4	G3	F	NF	2016-09-22	2	0	0	0	0
1	15	15.6.1	2658	5	G14	M	NF	2016-09-22	2	0	0	0	0
1	15	15.6.1	2658	6	G9	F	NF	2016-09-22	2	0	0	0	0
1	15	15.6.1	2658	7	G1	M	NF	2016-09-22	2	0	0	0	0
1	15	15.6.1	2658	8	G10	M	NF	2016-09-22	2	0	0	0	0
1	15	15.6.1	2658	9	G4	F	NF	2016-09-22	2	0	0	0	0
1	15	15.6.1	2658	10	G8	M	NF	2016-09-22	2	0	0	0	0
1	15	15.6.1	2658	11	G2	M	NF	2016-09-22	2	0	0	0	0
1	15	15.6.1	2658	12	G11	M	NF	2016-09-22	2	0	0	0	0
1	15	15.6.1	2658	13	G5	F	NF	2016-09-22	2	0	0	0	0
1	15	15.6.1	2658	14	G6	F	NF	2016-09-22	2	0	0	0	0
1	14	14.2.1	2677	1	L8	M	NF	2016-09-28	3	0	0	0	0
1	14	14.2.1	2677	2	L2	M	NF	2016-09-28	3	0	0	0	0
1	14	14.2.1	2677	3	L6	M	NF	2016-09-28	3	0	0	0	0
1	14	14.2.1	2677	4	L5	M	NF	2016-09-28	3	0	0	0	0
1	14	14.2.1	2677	5	L4	F	NF	2016-09-28	3	0	0	0	0
1	14	14.2.1	2677	6	L1	F	NF	2016-09-28	3	0	0	0	0
1	14	14.2.1	2677	7	L10	M	NF	2016-09-28	3	0	0	0	0
1	14	14.2.1	2677	8	L9	M	NF	2016-09-28	3	0	0	0	0
1	14	14.2.1	2677	9	L13	M	NF	2016-09-28	3	0	0	0	0
1	14	14.2.1	2677	10	L7	F	NF	2016-09-28	3	0	0	0	0
1	14	14.2.1	2677	11	L3	F	NF	2016-09-28	3	0	0	0	0
1	14	14.2.1	2677	12	L11	F	NF	2016-09-28	3	0	0	0	0
1	14	14.2.1	2677	13	L12	F	NF	2016-09-28	3	0	0	0	0
1	14	14.6.1	2643	1	E1	M	NF	2016-09-28	3	0	0	0	0
1	14	14.6.1	2643	2	E7	M	NF	2016-09-28	3	0	0	0	0
1	14	14.6.1	2643	3	E5	M	NF	2016-09-28	3	0	0	0	0
1	14	14.6.1	2643	4	E6	F	NF	2016-09-28	3	0	0	0	0
1	14	14.6.1	2643	5	E2	F	NF	2016-09-28	3	0	0	0	0
1	14	14.6.1	2643	6	E3	F	NF	2016-09-28	3	0	0	0	0
1	14	14.6.1	2643	7	E8	F	NF	2016-09-28	3	0	0	0	0
1	14	14.6.1	2643	8	E4	F	NF	2016-09-28	3	0	0	0	0
1	14	14.6.1	2643	9	E9	F	NF	2016-09-28	3	0	0	0	0
1	15	15.3.1	2597	1	B7	M	NF	2016-09-28	3	0	0	0	0
1	15	15.3.1	2597	2	B1	F	NF	2016-09-28	3	0	0	0	0
1	15	15.3.1	2597	3	B6	M	NF	2016-09-28	3	0	0	0	0
1	15	15.3.1	2597	4	B8	M	NF	2016-09-28	3	0	0	0	0
1	15	15.3.1	2597	5	B9	M	NF	2016-09-28	3	0	0	0	0
1	15	15.3.1	2597	6	B2	F	NF	2016-09-28	3	0	0	0	0
1	15	15.3.1	2597	7	B14	M	NF	2016-09-28	3	0	0	0	0
1	15	15.3.1	2597	8	B3	F	NF	2016-09-28	3	0	0	0	0
1	15	15.3.1	2597	10	B5	M	NF	2016-09-28	3	0	0	0	0
1	15	15.3.1	2597	11	B11	M	NF	2016-09-28	3	0	0	0	0
1	15	15.6.1	2658	1	G7	M	NF	2016-09-28	3	0	0	0	0
1	15	15.6.1	2658	2	G13	M	NF	2016-09-28	3	0	0	0	0
1	15	15.6.1	2658	3	G12	F	NF	2016-09-28	3	0	0	0	0
1	15	15.6.1	2658	4	G3	F	NF	2016-09-28	3	0	0	0	0
1	15	15.6.1	2658	5	G14	M	NF	2016-09-28	3	0	0	0	0
1	15	15.6.1	2658	6	G9	F	NF	2016-09-28	3	0	0	0	0
1	15	15.6.1	2658	7	G1	M	NF	2016-09-28	3	0	0	0	0
1	15	15.6.1	2658	8	G10	M	NF	2016-09-28	3	0	0	0	0
1	15	15.6.1	2658	9	G4	F	NF	2016-09-28	3	0	0	0	0
1	15	15.6.1	2658	10	G8	M	NF	2016-09-28	3	0	0	0	0
1	15	15.6.1	2658	11	G2	M	NF	2016-09-28	3	0	0	0	0
1	15	15.6.1	2658	12	G11	M	NF	2016-09-28	3	0	0	0	0
1	15	15.6.1	2658	13	G5	F	NF	2016-09-28	3	0	0	0	0
1	15	15.6.1	2658	14	G6	F	NF	2016-09-28	3	0	0	0	0
1	14	14.2.1	2677	1	L8	M	NF	2016-10-03	4	0	0	0	0
1	14	14.2.1	2677	2	L2	M	NF	2016-10-03	4	0	0	0	0
1	14	14.2.1	2677	3	L6	M	NF	2016-10-03	4	0	0	0	0
1	14	14.2.1	2677	4	L5	M	NF	2016-10-03	4	0	0	0	0
1	14	14.2.1	2677	5	L4	F	NF	2016-10-03	4	0	0	0	0
1	14	14.2.1	2677	6	L1	F	NF	2016-10-03	4	0	0	0	0
1	14	14.2.1	2677	7	L10	M	NF	2016-10-03	4	0	0	0	0
1	14	14.2.1	2677	8	L9	M	NF	2016-10-03	4	0	0	0	0
1	14	14.2.1	2677	9	L13	M	NF	2016-10-03	4	0	0	0	0
1	14	14.2.1	2677	10	L7	F	NF	2016-10-03	4	0	0	0	0
1	14	14.2.1	2677	11	L3	F	NF	2016-10-03	4	0	0	0	0
1	14	14.2.1	2677	12	L11	F	NF	2016-10-03	4	0	0	0	0
1	14	14.2.1	2677	13	L12	F	NF	2016-10-03	4	0	0	0	0
1	14	14.6.1	2643	1	E1	M	NF	2016-10-03	4	0	0	0	0
1	14	14.6.1	2643	2	E7	M	NF	2016-10-03	4	0	0	0	0
1	14	14.6.1	2643	3	E5	M	NF	2016-10-03	4	0	0	0	0
1	14	14.6.1	2643	4	E6	F	NF	2016-10-03	4	0	0	0	0
1	14	14.6.1	2643	5	E2	F	NF	2016-10-03	4	0	0	0	0
1	14	14.6.1	2643	6	E3	F	NF	2016-10-03	4	0	0	0	0
1	14	14.6.1	2643	7	E8	F	NF	2016-10-03	4	0	0	0	0
1	14	14.6.1	2643	8	E4	F	NF	2016-10-03	4	0	0	0	0
1	14	14.6.1	2643	9	E9	F	NF	2016-10-03	4	0	0	0	0
1	15	15.3.1	2597	1	B7	M	NF	2016-10-03	4	0	0	0	0
1	15	15.3.1	2597	2	B1	F	NF	2016-10-03	4	0	0	0	0
1	15	15.3.1	2597	3	B6	M	NF	2016-10-03	4	0	0	0	0
1	15	15.3.1	2597	4	B8	M	NF	2016-10-03	4	0	0	0	0
1	15	15.3.1	2597	5	B9	M	NF	2016-10-03	4	0	0	0	0
1	15	15.3.1	2597	6	B2	F	NF	2016-10-03	4	0	0	0	0
1	15	15.3.1	2597	7	B14	M	NF	2016-10-03	4	0	0	0	0
1	15	15.3.1	2597	8	B3	F	NF	2016-10-03	4	0	0	0	0
1	15	15.3.1	2597	10	B5	M	NF	2016-10-03	4	0	0	0	0
1	15	15.3.1	2597	11	B11	M	NF	2016-10-03	4	0	0	0	0
1	15	15.6.1	2658	1	G7	M	NF	2016-10-03	4	0	0	0	0
1	15	15.6.1	2658	2	G13	M	NF	2016-10-03	4	0	0	0	0
1	15	15.6.1	2658	4	G3	F	NF	2016-10-03	4	0	0	0	0
1	15	15.6.1	2658	5	G14	M	NF	2016-10-03	4	0	0	0	0
1	15	15.6.1	2658	6	G9	F	NF	2016-10-03	4	0	0	0	0
1	15	15.6.1	2658	7	G1	M	NF	2016-10-03	4	0	0	0	0
1	15	15.6.1	2658	8	G10	M	NF	2016-10-03	4	0	0	0	0
1	15	15.6.1	2658	9	G4	F	NF	2016-10-03	4	0	0	0	0
1	15	15.6.1	2658	10	G8	M	NF	2016-10-03	4	0	0	0	0
1	15	15.6.1	2658	11	G2	M	NF	2016-10-03	4	0	0	0	0
1	15	15.6.1	2658	12	G11	M	NF	2016-10-03	4	0	0	0	0
1	15	15.6.1	2658	13	G5	F	NF	2016-10-03	4	0	0	0	0
1	15	15.6.1	2658	14	G6	F	NF	2016-10-03	4	0	0	0	0
2	14	14.4.2	2570	1	K26	F	NF	2016-11-11	1	0	0	0	0
2	14	14.4.2	2570	2	K31	F	NF	2016-11-11	1	0	0	0	0
2	14	14.4.2	2570	3	K28	M	NF	2016-11-11	1	0	0	0	0
2	14	14.4.2	2570	4	K33	M	NF	2016-11-11	1	0	0	0	0
2	14	14.4.2	2570	5	K30	M	NF	2016-11-11	1	0	0	0	0
2	14	14.4.2	2570	6	K21	M	NF	2016-11-11	1	0	0	0	0
2	14	14.4.2	2570	7	K35	M	NF	2016-11-11	1	0	0	0	0
2	14	14.4.2	2570	8	K34	F	NF	2016-11-11	1	0	0	0	0
2	14	14.4.2	2570	9	K27	F	NF	2016-11-11	1	0	0	0	0
2	14	14.4.2	2570	11	K23	F	NF	2016-11-11	1	0	0	0	0
2	14	14.4.2	2570	12	K25	F	NF	2016-11-11	1	0	0	0	0
2	14	14.4.2	2570	14	K22	F	NF	2016-11-11	1	0	0	0	0
2	14	14.8.2	2709	1	I25	F	NF	2016-11-11	1	0	0	0	0
2	14	14.8.2	2709	2	I27	F	NF	2016-11-11	1	0	0	0	0
2	14	14.8.2	2709	3	I23	M	NF	2016-11-11	1	0	0	0	0
2	14	14.8.2	2709	4	I28	F	NF	2016-11-11	1	0	0	0	0
2	14	14.8.2	2709	5	I21	F	NF	2016-11-11	1	0	0	0	0
2	14	14.8.2	2709	6	I24	F	NF	2016-11-11	1	0	0	0	0
2	14	14.8.2	2709	7	I26	M	NF	2016-11-11	1	0	0	0	0
2	14	14.8.2	2709	8	I29	F	NF	2016-11-11	1	0	0	0	0
2	14	14.8.2	2709	9	I22	M	NF	2016-11-11	1	0	0	0	0
2	14	14.8.2	2709	10	I20	F	NF	2016-11-11	1	0	0	0	0
2	15	15.2.2	2700	1	G25	F	NF	2016-11-11	1	0	0	0	0
2	15	15.2.2	2700	2	G33	M	NF	2016-11-11	1	0	0	0	0
2	15	15.2.2	2700	3	G28	M	NF	2016-11-11	1	0	0	0	0
2	15	15.2.2	2700	4	G26	M	NF	2016-11-11	1	0	0	0	0
2	15	15.2.2	2700	5	G20	M	NF	2016-11-11	1	0	0	0	0
2	15	15.2.2	2700	6	G30	M	NF	2016-11-11	1	0	0	0	0
2	15	15.2.2	2700	7	G27	F	NF	2016-11-11	1	0	0	0	0
2	15	15.2.2	2700	8	G34	F	NF	2016-11-11	1	0	0	0	0
2	15	15.2.2	2700	9	G29	F	NF	2016-11-11	1	0	0	0	0
2	15	15.2.2	2700	10	G21	M	NF	2016-11-11	1	0	0	0	0
2	15	15.2.2	2700	11	G22	F	NF	2016-11-11	1	0	0	0	0
2	15	15.2.2	2700	12	G23	F	NF	2016-11-11	1	0	0	0	0
2	15	15.4.2	2704	1	L28	F	NF	2016-11-11	1	0	0	0	0
2	15	15.4.2	2704	2	L27	F	NF	2016-11-11	1	0	0	0	0
2	15	15.4.2	2704	3	L20	M	NF	2016-11-11	1	0	0	0	0
2	15	15.4.2	2704	4	L25	M	NF	2016-11-11	1	0	0	0	0
2	15	15.4.2	2704	5	L34	F	NF	2016-11-11	1	0	0	0	0
2	15	15.4.2	2704	6	L24	M	NF	2016-11-11	1	0	0	0	0
2	15	15.4.2	2704	7	L33	F	NF	2016-11-11	1	0	0	0	0
2	15	15.4.2	2704	8	L30	M	NF	2016-11-11	1	0	0	0	0
2	15	15.4.2	2704	9	L32	F	NF	2016-11-11	1	0	0	0	0
2	15	15.4.2	2704	10	L23	M	NF	2016-11-11	1	0	0	0	0
2	15	15.4.2	2704	11	L21	F	NF	2016-11-11	1	0	0	0	0
2	15	15.4.2	2704	12	L31	M	NF	2016-11-11	1	0	0	0	0
2	15	15.4.2	2704	13	L26	M	NF	2016-11-11	1	0	0	0	0
2	15	15.6.2	2619	1	B21	F	NF	2016-11-11	1	0	0	0	0
2	15	15.6.2	2619	2	B20	M	NF	2016-11-11	1	0	0	0	0
2	15	15.6.2	2619	3	B22	M	NF	2016-11-11	1	0	0	0	0
2	15	15.6.2	2619	4	B25	M	NF	2016-11-11	1	0	0	0	0
2	15	15.6.2	2619	5	B28	F	NF	2016-11-11	1	0	0	0	0
2	15	15.6.2	2619	6	B27	M	NF	2016-11-11	1	0	0	0	0
2	15	15.6.2	2619	7	B29	F	NF	2016-11-11	1	0	0	0	0
2	15	15.6.2	2619	8	B23	M	NF	2016-11-11	1	0	0	0	0
2	15	15.6.2	2619	9	B26	M	NF	2016-11-11	1	0	0	0	0
2	15	15.6.2	2619	10	B30	M	NF	2016-11-11	1	0	0	0	0
2	15	15.6.2	2619	11	B24	M	NF	2016-11-11	1	0	0	0	0
2	15	15.7.2	2695	1	N27	M	NF	2016-11-11	1	0	0	0	0
2	15	15.7.2	2695	2	N21	M	NF	2016-11-11	1	0	0	0	0
2	15	15.7.2	2695	3	N25	M	NF	2016-11-11	1	0	0	0	0
2	15	15.7.2	2695	4	N22	F	NF	2016-11-11	1	0	0	0	0
2	15	15.7.2	2695	5	N24	F	NF	2016-11-11	1	0	0	0	0
2	15	15.7.2	2695	6	N28	F	NF	2016-11-11	1	0	0	0	0
2	15	15.7.2	2695	7	N29	F	NF	2016-11-11	1	0	0	0	0
2	15	15.7.2	2695	8	N30	F	NF	2016-11-11	1	0	0	0	0
2	15	15.7.2	2695	9	N20	M	NF	2016-11-11	1	0	0	0	0
2	15	15.7.2	2695	10	N23	F	NF	2016-11-11	1	0	0	0	0
2	14	14.4.2	2570	1	K26	F	NF	2016-11-16	2	0	0	0	0
2	14	14.4.2	2570	2	K31	F	NF	2016-11-16	2	0	0	0	0
2	14	14.4.2	2570	3	K28	M	NF	2016-11-16	2	0	0	0	0
2	14	14.4.2	2570	4	K33	M	NF	2016-11-16	2	0	0	0	0
2	14	14.4.2	2570	5	K30	M	NF	2016-11-16	2	0	0	0	0
2	14	14.4.2	2570	6	K21	M	NF	2016-11-16	2	0	0	0	0
2	14	14.4.2	2570	7	K35	M	NF	2016-11-16	2	0	0	0	0
2	14	14.4.2	2570	8	K34	F	NF	2016-11-16	2	0	0	0	0
2	14	14.4.2	2570	9	K27	F	NF	2016-11-16	2	0	0	0	0
2	14	14.4.2	2570	11	K23	F	NF	2016-11-16	2	0	0	0	0
2	14	14.4.2	2570	12	K25	F	NF	2016-11-16	2	0	0	0	0
2	14	14.4.2	2570	14	K22	F	NF	2016-11-16	2	0	0	0	0
2	14	14.8.2	2709	1	I25	F	NF	2016-11-16	2	0	0	0	0
2	14	14.8.2	2709	2	I27	F	NF	2016-11-16	2	0	0	0	0
2	14	14.8.2	2709	3	I23	M	NF	2016-11-16	2	0	0	0	0
2	14	14.8.2	2709	4	I28	F	NF	2016-11-16	2	0	0	0	0
2	14	14.8.2	2709	5	I21	F	NF	2016-11-16	2	0	0	0	0
2	14	14.8.2	2709	6	I24	F	NF	2016-11-16	2	0	0	0	0
2	14	14.8.2	2709	7	I26	M	NF	2016-11-16	2	0	0	0	0
2	14	14.8.2	2709	8	I29	F	NF	2016-11-16	2	0	0	0	0
2	14	14.8.2	2709	9	I22	M	NF	2016-11-16	2	0	0	0	0
2	14	14.8.2	2709	10	I20	F	NF	2016-11-16	2	0	0	0	0
2	15	15.2.2	2700	1	G25	F	NF	2016-11-16	2	0	0	0	0
2	15	15.2.2	2700	2	G33	M	NF	2016-11-16	2	0	0	0	0
2	15	15.2.2	2700	3	G28	M	NF	2016-11-16	2	0	0	0	0
2	15	15.2.2	2700	4	G26	M	NF	2016-11-16	2	0	0	0	0
2	15	15.2.2	2700	5	G20	M	NF	2016-11-16	2	0	0	0	0
2	15	15.2.2	2700	6	G30	M	NF	2016-11-16	2	0	0	0	0
2	15	15.2.2	2700	7	G27	F	NF	2016-11-16	2	0	0	0	0
2	15	15.2.2	2700	8	G34	F	NF	2016-11-16	2	0	0	0	0
2	15	15.2.2	2700	9	G29	F	NF	2016-11-16	2	0	0	0	0
2	15	15.2.2	2700	10	G21	M	NF	2016-11-16	2	0	0	0	0
2	15	15.2.2	2700	11	G22	F	NF	2016-11-16	2	0	0	0	0
2	15	15.2.2	2700	12	G23	F	NF	2016-11-16	2	0	0	0	0
2	15	15.4.2	2704	1	L28	F	NF	2016-11-16	2	0	0	0	0
2	15	15.4.2	2704	2	L27	F	NF	2016-11-16	2	0	0	0	0
2	15	15.4.2	2704	3	L20	M	NF	2016-11-16	2	0	0	0	0
2	15	15.4.2	2704	4	L25	M	NF	2016-11-16	2	0	0	0	0
2	15	15.4.2	2704	5	L34	F	NF	2016-11-16	2	0	0	0	0
2	15	15.4.2	2704	6	L24	M	NF	2016-11-16	2	0	0	0	0
2	15	15.4.2	2704	7	L33	F	NF	2016-11-16	2	0	0	0	0
2	15	15.4.2	2704	8	L30	M	NF	2016-11-16	2	0	0	0	0
2	15	15.4.2	2704	9	L32	F	NF	2016-11-16	2	0	0	0	0
2	15	15.4.2	2704	10	L23	M	NF	2016-11-16	2	0	0	0	0
2	15	15.4.2	2704	11	L21	F	NF	2016-11-16	2	0	0	0	0
2	15	15.4.2	2704	12	L31	M	NF	2016-11-16	2	0	0	0	0
2	15	15.4.2	2704	13	L26	M	NF	2016-11-16	2	0	0	0	0
2	15	15.6.2	2619	1	B21	F	NF	2016-11-16	2	0	0	0	0
2	15	15.6.2	2619	2	B20	M	NF	2016-11-16	2	0	0	0	0
2	15	15.6.2	2619	3	B22	M	NF	2016-11-16	2	0	0	0	0
2	15	15.6.2	2619	4	B25	M	NF	2016-11-16	2	0	0	0	0
2	15	15.6.2	2619	5	B28	F	NF	2016-11-16	2	0	0	0	0
2	15	15.6.2	2619	6	B27	M	NF	2016-11-16	2	0	0	0	0
2	15	15.6.2	2619	7	B29	F	NF	2016-11-16	2	0	0	0	0
2	15	15.6.2	2619	8	B23	M	NF	2016-11-16	2	0	0	0	0
2	15	15.6.2	2619	9	B26	M	NF	2016-11-16	2	0	0	0	0
2	15	15.6.2	2619	10	B30	M	NF	2016-11-16	2	0	0	0	0
2	15	15.6.2	2619	11	B24	M	NF	2016-11-16	2	0	0	0	0
2	15	15.7.2	2695	1	N27	M	NF	2016-11-16	2	0	0	0	0
2	15	15.7.2	2695	2	N21	M	NF	2016-11-16	2	0	0	0	0
2	15	15.7.2	2695	3	N25	M	NF	2016-11-16	2	0	0	0	0
2	15	15.7.2	2695	4	N22	F	NF	2016-11-16	2	0	0	0	0
2	15	15.7.2	2695	5	N24	F	NF	2016-11-16	2	0	0	0	0
2	15	15.7.2	2695	6	N28	F	NF	2016-11-16	2	0	0	0	0
2	15	15.7.2	2695	7	N29	F	NF	2016-11-16	2	0	0	0	0
2	15	15.7.2	2695	8	N30	F	NF	2016-11-16	2	0	0	0	0
2	15	15.7.2	2695	9	N20	M	NF	2016-11-16	2	0	0	0	0
2	15	15.7.2	2695	10	N23	F	NF	2016-11-16	2	0	0	0	0
2	14	14.4.2	2570	1	K26	F	NF	2016-11-22	3	0	0	0	0
2	14	14.4.2	2570	2	K31	F	NF	2016-11-22	3	0	0	0	0
2	14	14.4.2	2570	3	K28	M	NF	2016-11-22	3	0	0	0	0
2	14	14.4.2	2570	4	K33	M	NF	2016-11-22	3	0	0	0	0
2	14	14.4.2	2570	5	K30	M	NF	2016-11-22	3	0	0	0	0
2	14	14.4.2	2570	6	K21	M	NF	2016-11-22	3	0	0	0	0
2	14	14.4.2	2570	7	K35	M	NF	2016-11-22	3	0	0	0	0
2	14	14.4.2	2570	8	K34	F	NF	2016-11-22	3	0	0	0	0
2	14	14.4.2	2570	9	K27	F	NF	2016-11-22	3	0	0	0	0
2	14	14.4.2	2570	11	K23	F	NF	2016-11-22	3	0	0	0	0
2	14	14.4.2	2570	12	K25	F	NF	2016-11-22	3	0	0	0	0
2	14	14.4.2	2570	14	K22	F	NF	2016-11-22	3	0	0	0	0
2	14	14.8.2	2709	1	I25	F	NF	2016-11-22	3	0	0	0	0
2	14	14.8.2	2709	2	I27	F	NF	2016-11-22	3	0	0	0	0
2	14	14.8.2	2709	3	I23	M	NF	2016-11-22	3	0	0	0	0
2	14	14.8.2	2709	4	I28	F	NF	2016-11-22	3	0	0	0	0
2	14	14.8.2	2709	5	I21	F	NF	2016-11-22	3	0	0	0	0
2	14	14.8.2	2709	6	I24	F	NF	2016-11-22	3	0	0	0	0
2	14	14.8.2	2709	7	I26	M	NF	2016-11-22	3	0	0	0	0
2	14	14.8.2	2709	8	I29	F	NF	2016-11-22	3	0	0	0	0
2	14	14.8.2	2709	9	I22	M	NF	2016-11-22	3	0	0	0	0
2	14	14.8.2	2709	10	I20	F	NF	2016-11-22	3	0	0	0	0
2	15	15.2.2	2700	1	G25	F	NF	2016-11-22	3	0	0	0	0
2	15	15.2.2	2700	2	G33	M	NF	2016-11-22	3	0	0	0	0
2	15	15.2.2	2700	3	G28	M	NF	2016-11-22	3	0	0	0	0
2	15	15.2.2	2700	4	G26	M	NF	2016-11-22	3	0	0	0	0
2	15	15.2.2	2700	5	G20	M	NF	2016-11-22	3	0	0	0	0
2	15	15.2.2	2700	6	G30	M	NF	2016-11-22	3	0	0	0	0
2	15	15.2.2	2700	7	G27	F	NF	2016-11-22	3	0	0	0	0
2	15	15.2.2	2700	8	G34	F	NF	2016-11-22	3	0	0	0	0
2	15	15.2.2	2700	9	G29	F	NF	2016-11-22	3	0	0	0	0
2	15	15.2.2	2700	10	G21	M	NF	2016-11-22	3	0	0	0	0
2	15	15.2.2	2700	11	G22	F	NF	2016-11-22	3	0	0	0	0
2	15	15.2.2	2700	12	G23	F	NF	2016-11-22	3	0	0	0	0
2	15	15.4.2	2704	1	L28	F	NF	2016-11-22	3	0	0	0	0
2	15	15.4.2	2704	2	L27	F	NF	2016-11-22	3	0	0	0	0
2	15	15.4.2	2704	3	L20	M	NF	2016-11-22	3	1	0	1	1
2	15	15.4.2	2704	4	L25	M	NF	2016-11-22	3	0	0	0	0
2	15	15.4.2	2704	5	L34	F	NF	2016-11-22	3	0	0	0	0
2	15	15.4.2	2704	6	L24	M	NF	2016-11-22	3	0	0	0	0
2	15	15.4.2	2704	7	L33	F	NF	2016-11-22	3	0	0	0	0
2	15	15.4.2	2704	8	L30	M	NF	2016-11-22	3	0	0	0	0
2	15	15.4.2	2704	9	L32	F	NF	2016-11-22	3	0	0	0	0
2	15	15.4.2	2704	10	L23	M	NF	2016-11-22	3	0	0	0	0
2	15	15.4.2	2704	11	L21	F	NF	2016-11-22	3	0	0	0	0
2	15	15.4.2	2704	12	L31	M	NF	2016-11-22	3	0	0	0	0
2	15	15.4.2	2704	13	L26	M	NF	2016-11-22	3	1	0	1	1
2	15	15.6.2	2619	1	B21	F	NF	2016-11-22	3	0	0	0	0
2	15	15.6.2	2619	2	B20	M	NF	2016-11-22	3	0	0	0	0
2	15	15.6.2	2619	3	B22	M	NF	2016-11-22	3	0	0	0	0
2	15	15.6.2	2619	4	B25	M	NF	2016-11-22	3	0	0	0	0
2	15	15.6.2	2619	5	B28	F	NF	2016-11-22	3	0	0	0	0
2	15	15.6.2	2619	6	B27	M	NF	2016-11-22	3	0	0	0	0
2	15	15.6.2	2619	7	B29	F	NF	2016-11-22	3	0	0	0	0
2	15	15.6.2	2619	8	B23	M	NF	2016-11-22	3	0	0	0	0
2	15	15.6.2	2619	9	B26	M	NF	2016-11-22	3	0	0	0	0
2	15	15.6.2	2619	10	B30	M	NF	2016-11-22	3	0	0	0	0
2	15	15.6.2	2619	11	B24	M	NF	2016-11-22	3	0	0	0	0
2	15	15.7.2	2695	1	N27	M	NF	2016-11-22	3	0	0	0	0
2	15	15.7.2	2695	2	N21	M	NF	2016-11-22	3	0	0	0	0
2	15	15.7.2	2695	3	N25	M	NF	2016-11-22	3	0	0	0	0
2	15	15.7.2	2695	4	N22	F	NF	2016-11-22	3	0	0	0	0
2	15	15.7.2	2695	5	N24	F	NF	2016-11-22	3	0	0	0	0
2	15	15.7.2	2695	6	N28	F	NF	2016-11-22	3	0	0	0	0
2	15	15.7.2	2695	7	N29	F	NF	2016-11-22	3	0	0	0	0
2	15	15.7.2	2695	8	N30	F	NF	2016-11-22	3	0	0	0	0
2	15	15.7.2	2695	9	N20	M	NF	2016-11-22	3	0	0	0	0
2	15	15.7.2	2695	10	N23	F	NF	2016-11-22	3	0	0	0	0
2	14	14.4.2	2570	1	K26	F	NF	2016-11-27	4	0	0	0	0
2	14	14.4.2	2570	2	K31	F	NF	2016-11-27	4	0	0	0	0
2	14	14.4.2	2570	3	K28	M	NF	2016-11-27	4	0	0	0	0
2	14	14.4.2	2570	4	K33	M	NF	2016-11-27	4	0	0	0	0
2	14	14.4.2	2570	5	K30	M	NF	2016-11-27	4	0	0	0	0
2	14	14.4.2	2570	6	K21	M	NF	2016-11-27	4	0	0	0	0
2	14	14.4.2	2570	7	K35	M	NF	2016-11-27	4	0	0	0	0
2	14	14.4.2	2570	8	K34	F	NF	2016-11-27	4	0	0	0	0
2	14	14.4.2	2570	9	K27	F	NF	2016-11-27	4	0	0	0	0
2	14	14.4.2	2570	11	K23	F	NF	2016-11-27	4	0	0	0	0
2	14	14.4.2	2570	12	K25	F	NF	2016-11-27	4	0	0	0	0
2	14	14.4.2	2570	14	K22	F	NF	2016-11-27	4	0	0	0	0
2	14	14.8.2	2709	1	I25	F	NF	2016-11-27	4	0	0	0	0
2	14	14.8.2	2709	2	I27	F	NF	2016-11-27	4	0	0	0	0
2	14	14.8.2	2709	3	I23	M	NF	2016-11-27	4	0	0	0	0
2	14	14.8.2	2709	4	I28	F	NF	2016-11-27	4	0	0	0	0
2	14	14.8.2	2709	5	I21	F	NF	2016-11-27	4	0	0	0	0
2	14	14.8.2	2709	6	I24	F	NF	2016-11-27	4	0	0	0	0
2	14	14.8.2	2709	7	I26	M	NF	2016-11-27	4	0	0	0	0
2	14	14.8.2	2709	8	I29	F	NF	2016-11-27	4	0	0	0	0
2	14	14.8.2	2709	9	I22	M	NF	2016-11-27	4	0	0	0	0
2	14	14.8.2	2709	10	I20	F	NF	2016-11-27	4	0	0	0	0
2	15	15.2.2	2700	1	G25	F	NF	2016-11-27	4	0	0	0	0
2	15	15.2.2	2700	2	G33	M	NF	2016-11-27	4	0	0	0	0
2	15	15.2.2	2700	3	G28	M	NF	2016-11-27	4	0	0	0	0
2	15	15.2.2	2700	4	G26	M	NF	2016-11-27	4	0	0	0	0
2	15	15.2.2	2700	5	G20	M	NF	2016-11-27	4	0	0	0	0
2	15	15.2.2	2700	6	G30	M	NF	2016-11-27	4	0	0	0	0
2	15	15.2.2	2700	7	G27	F	NF	2016-11-27	4	0	0	0	0
2	15	15.2.2	2700	8	G34	F	NF	2016-11-27	4	0	0	0	0
2	15	15.2.2	2700	9	G29	F	NF	2016-11-27	4	0	0	0	0
2	15	15.2.2	2700	10	G21	M	NF	2016-11-27	4	0	0	0	0
2	15	15.2.2	2700	11	G22	F	NF	2016-11-27	4	0	0	0	0
2	15	15.2.2	2700	12	G23	F	NF	2016-11-27	4	0	0	0	0
2	15	15.4.2	2704	1	L28	F	NF	2016-11-27	4	0	0	0	0
2	15	15.4.2	2704	2	L27	F	NF	2016-11-27	4	0	0	0	0
2	15	15.4.2	2704	3	L20	M	NF	2016-11-27	4	0	0	0	0
2	15	15.4.2	2704	4	L25	M	NF	2016-11-27	4	0	0	0	0
2	15	15.4.2	2704	5	L34	F	NF	2016-11-27	4	0	0	0	0
2	15	15.4.2	2704	6	L24	M	NF	2016-11-27	4	0	0	0	0
2	15	15.4.2	2704	7	L33	F	NF	2016-11-27	4	0	0	0	0
2	15	15.4.2	2704	8	L30	M	NF	2016-11-27	4	0	0	0	0
2	15	15.4.2	2704	9	L32	F	NF	2016-11-27	4	0	0	0	0
2	15	15.4.2	2704	10	L23	M	NF	2016-11-27	4	0	0	0	0
2	15	15.4.2	2704	11	L21	F	NF	2016-11-27	4	0	0	0	0
2	15	15.4.2	2704	12	L31	M	NF	2016-11-27	4	0	0	0	0
2	15	15.4.2	2704	13	L26	M	NF	2016-11-27	4	0	0	0	0
2	15	15.6.2	2619	1	B21	F	NF	2016-11-27	4	0	0	0	0
2	15	15.6.2	2619	2	B20	M	NF	2016-11-27	4	0	0	0	0
2	15	15.6.2	2619	3	B22	M	NF	2016-11-27	4	0	0	0	0
2	15	15.6.2	2619	4	B25	M	NF	2016-11-27	4	0	0	0	0
2	15	15.6.2	2619	5	B28	F	NF	2016-11-27	4	0	0	0	0
2	15	15.6.2	2619	6	B27	M	NF	2016-11-27	4	0	0	0	0
2	15	15.6.2	2619	7	B29	F	NF	2016-11-27	4	0	0	0	0
2	15	15.6.2	2619	8	B23	M	NF	2016-11-27	4	0	0	0	0
2	15	15.6.2	2619	9	B26	M	NF	2016-11-27	4	0	0	0	0
2	15	15.6.2	2619	10	B30	M	NF	2016-11-27	4	0	0	0	0
2	15	15.6.2	2619	11	B24	M	NF	2016-11-27	4	0	0	0	0
2	15	15.7.2	2695	1	N27	M	NF	2016-11-27	4	0	0	0	0
2	15	15.7.2	2695	2	N21	M	NF	2016-11-27	4	0	0	0	0
2	15	15.7.2	2695	3	N25	M	NF	2016-11-27	4	0	0	0	0
2	15	15.7.2	2695	4	N22	F	NF	2016-11-27	4	0	0	0	0
2	15	15.7.2	2695	5	N24	F	NF	2016-11-27	4	0	0	0	0
2	15	15.7.2	2695	6	N28	F	NF	2016-11-27	4	0	0	0	0
2	15	15.7.2	2695	7	N29	F	NF	2016-11-27	4	0	0	0	0
2	15	15.7.2	2695	8	N30	F	NF	2016-11-27	4	0	0	0	0
2	15	15.7.2	2695	9	N20	M	NF	2016-11-27	4	0	0	0	0
2	15	15.7.2	2695	10	N23	F	NF	2016-11-27	4	0	0	0	0

## Sheet: Parity
Batch	Pen	Sow	Parity	Treatment
1	14.2	2677	4	NF
1	14.3	2586	5	Reserve
1	14.4	2557	5	CF
1	14.5	2676	5	CF
1	14.6	2643	4	NF
1	14.7	2628	4	CF
1	15.2	2595	5	CF
1	15.3	2597	5	NF
1	15.4	2584	5	CF
1	15.5	2540	5	CF
1	15.6	2658	4	NF
1	15.7	2585	5	Reserve
2	14.1	2560	5	Reserve
2	14.2	2708	4	CF
2	14.3	2618	5	CF
2	14.4	2570	5	NF
2	14.5	2785	3	CF
2	14.6	2722	4	CF
2	14.7	2701	4	Reserve
2	14.8	2709	4	NF
2	15.1	2716	4	Reserve
2	15.2	2700	4	NF
2	15.3	2800	3	CF
2	15.4	2704	4	NF
2	15.5	2678	4	CF
2	15.6	2619	5	NF
2	15.7	2695	4	NF
2	15.8	2632	4	Reserve

## Sheet: Sow info
Batch	Pen	Sow	Treatment	BW_arrival	BW_in	BW_out	BW_loss	FT_arrival_L	FT_arrival_R	FT_arrival_AV	FT_in_L	FT_in_R	FT_in_AV	FT_out_L	FT_out_R	FT_out_AV	FT_loss	LB	DB	Mummies	TNB
2	14.1	2560	Reserve	232	297	272	-25	14	14	14	11	11	11	9	10	9.5	-1.5	18	4	0	22
2	14.2	2708	CF	179	239	223	-16	8	8	8	13	13	13	11	12	11.5	-1.5	17	4	0	21
1	14.2	2677	NF	221	254	229	-25	9	9	9	12	12	12	7	8	7.5	-4.5	17	1	3	18
2	14.3	2618	CF	255	257	225	-32	22	21	21.5	22	21	21.5	16	15	15.5	-6	16	0	0	16
1	14.3	2586	Reserve	222	258	235	-23	15	14	14.5	9	9	9	15	14	14.5	5.5	16	1	0	17
1	14.4	2557	CF	235	272	244	-28	14	13	13.5	10	9	9.5	7	7	7	-2.5	13	2	0	15
2	14.4	2570	NF	212	284	234	-50	8	8	8	12	13	12.5	7	8	7.5	-5	18	2	0	20
1	14.5	2676	CF	236	276	231	-45	15	15	15	9	9	9	10	10	10	1	16	2	0	18
2	14.5	2785	CF	235	287	263	-24	12	11	11.5	14	14	14	11	12	11.5	-2.5	15	3	0	18
2	14.6	2722	CF	283	288	248	-40	19	18	18.5	17	17	17	7	7	7	-10	15	2	0	17
1	14.6	2643	NF	197	245	230	-15	12	12	12	7	8	7.5	13	13	13	5.5	17	0	0	17
1	14.7	2628	CF	275	281	250	-31	16	16	16	16	17	16.5	15	15	15	-1.5	13	2	0	15
2	14.7	2701	Reserve	196	267	237	-30	11	11	11	14	14	14	8	8	8	-6	17	0	0	17
2	14.8	2709	NF	271	278	246	-32	16	17	16.5	16	15	15.5	12	11	11.5	-4	12	2	0	14
2	15.1	2716	Reserve	243	303	275	-28	24	23	23.5	11	12	11.5	10	10	10	-1.5	14	1	0	15
1	15.2	2595	CF	233	282	237	-45	15	15	15	13	12	12.5	10	9	9.5	-3	18	2	0	20
2	15.2	2700	NF	201	280	237	-43	11	11	11	17	15	16	8	8	8	-8	22	2	0	24
2	15.3	2800	CF	225	271	216	-55	10	11	10.5	14	14	14	9	10	9.5	-4.5	13	1	0	14
1	15.3	2597	NF	237	271	240	-31	15	15	15	9	9	9	13	12	12.5	3.5	16	2	0	18
1	15.4	2584	CF	227	269	230	-39	15	14	14.5	11	11	11	15	13	14	3	19	0	0	19
2	15.4	2704	NF	232	274	231	-43	14	14	14	10	9	9.5	12	13	12.5	3	16	0	2	16
1	15.5	2540	CF	217	295	235	-60	11	12	11.5	10	10	10	8	8	8	-2	18	0	0	18
2	15.5	2678	CF	257	265	210	-55	17	16	16.5	16	17	16.5	9	10	9.5	-7	16	0	0	16
1	15.6	2658	NF	252	286	255	-31	21	20	20.5	11	11	11	9	10	9.5	-1.5	17	5	0	22
2	15.6	2619	NF	242	283	260	-23	12	11	11.5	17	15	16	7	7	7	-9	15	1	0	16
2	15.7	2695	NF	191	252	236	-16	13	12	12.5	18	17	17.5	14	15	14.5	-3	16	0	1	16
1	15.7	2585	Reserve	220	266	236	-30	10	11	10.5	18	15	16.5	12	10	11	-5.5	19	1	0	20
2	15.8	2632	Reserve	191	291	261	-30	13	12	12.5	13	13	13	10	11	10.5	-2.5	14	1	1	15

## Sheet: Littersize
Batch	Pen	Sow	Treatment	LS_d2	LS_weaning
1	14.4	2557	CF	12	11
1	14.5	2676	CF	14	13
1	14.7	2628	CF	12	12
1	15.2	2595	CF	14	14
1	15.4	2584	CF	14	9
1	15.5	2540	CF	14	14
2	14.2	2708	CF	10	9
2	14.3	2618	CF	11	11
2	14.5	2785	CF	14	11
2	14.6	2722	CF	12	12
2	15.3	2800	CF	12	12
2	15.5	2678	CF	14	13
1	14.2	2677	NF	13	13
1	14.6	2643	NF	9	9
1	15.3	2597	NF	10	10
1	15.6	2658	NF	14	13
2	14.4	2570	NF	14	12
2	14.8	2709	NF	10	10
2	15.2	2700	NF	12	12
2	15.4	2704	NF	13	13
2	15.6	2619	NF	11	11
2	15.7	2695	NF	10	10

## Sheet: HPO farrowing room
Batch	Room	Litter	Sow	Birthdate	Backnumber	Pig	Gender	Treatment	Observation_date	Day	Socialplay	Individualplay	Manipulate_sow	Explore_feedonfloor	Tail_biting	Ear_biting	Nose_contact	Root_environment	Chew_environment	Manipulate_penmate	Lyingeyesclosed	Lyingeyesopen	Standingandwalking	Play_feed	Play_toy	Explore_feedtrough	Explore_feed	Explore_drinker	Nosing_environment	Chewing_other	Eating	Eat_feedonfloor	Drinking	Massaging_udder	Suckling
1	14	14.2.1	2677	2016-09-07	1	L8	M	NF	2016-09-16	1	0	0.0117647	0	0	0	0	0	0	0.0238095	0	0.535714	0.0714286	0.047619	0	0	0	0	0	0.047619	0	0	0	0	0.166667	0.0714286
1	14	14.2.1	2677	2016-09-07	2	L2	M	NF	2016-09-16	1	0.0232558	0	0.0238095	0	0	0	0	0.0119048	0.0119048	0.0238095	0.452381	0.119048	0.0357143	0	0	0.0238095	0	0	0.0119048	0	0	0	0	0.166667	0.0714286
1	14	14.2.1	2677	2016-09-07	3	L6	M	NF	2016-09-16	1	0.0117647	0	0.0119048	0	0	0	0	0	0.0119048	0.0119048	0.571429	0.0714286	0.047619	0	0	0	0	0	0.0238095	0	0	0	0	0.130952	0.0714286
1	14	14.2.1	2677	2016-09-07	4	L5	M	NF	2016-09-16	1	0	0	0	0	0	0	0	0	0.0119048	0	0.464286	0.0357143	0.0833333	0	0	0	0	0	0.0238095	0	0	0	0	0.27381	0.0714286
1	14	14.2.1	2677	2016-09-07	5	L4	F	NF	2016-09-16	1	0.0229885	0.0114943	0	0	0	0	0.0119048	0.0238095	0	0	0.464286	0.0952381	0.047619	0	0	0	0	0	0.0119048	0	0	0	0	0.214286	0.0714286
1	15	14.2.1	2677	2016-09-07	6	L1	F	NF	2016-09-16	1	0.0117647	0	0.0119048	0	0	0	0	0.0119048	0.047619	0	0.452381	0.0357143	0.0714286	0	0	0.0119048	0	0	0.0357143	0	0	0	0	0.202381	0.0714286
1	15	14.2.1	2677	2016-09-07	7	L10	M	NF	2016-09-16	1	0.0116279	0.0116279	0.0119048	0	0	0	0	0	0.0238095	0	0.595238	0.0595238	0.0119048	0	0	0	0	0	0.0119048	0	0	0	0	0.154762	0.0714286
1	14	14.2.1	2677	2016-09-07	8	L9	M	NF	2016-09-16	1	0	0	0	0	0	0	0	0	0	0	0.607143	0.0238095	0.0119048	0	0	0	0	0	0.0238095	0	0	0	0	0.261905	0.0714286
1	14	14.2.1	2677	2016-09-07	9	L13	M	NF	2016-09-16	1	0.0117647	0	0	0	0.0119048	0	0	0	0.0238095	0	0.52381	0.0357143	0.0833333	0	0	0	0	0	0.0119048	0	0	0	0	0.166667	0.0714286
1	14	14.2.1	2677	2016-09-07	10	L7	F	NF	2016-09-16	1	0.0117647	0	0	0	0	0	0	0	0	0	0.559524	0.0357143	0.0714286	0	0	0	0	0	0.0357143	0	0	0	0	0.202381	0.0714286
1	16	14.2.1	2677	2016-09-07	11	L3	F	NF	2016-09-16	1	0.0116279	0.0116279	0	0	0	0	0	0	0.0119048	0	0.511905	0.0595238	0.0357143	0	0	0	0	0	0.0238095	0	0	0	0	0.238095	0.0714286
1	16	14.2.1	2677	2016-09-07	12	L11	F	NF	2016-09-16	1	0	0	0.0119048	0	0	0	0.0119048	0.0119048	0.0238095	0.0238095	0.488095	0.047619	0.0238095	0	0.0119048	0.0119048	0	0	0.0238095	0	0	0	0	0.154762	0.0714286
1	14	14.2.1	2677	2016-09-07	13	L12	F	NF	2016-09-16	1	0.0232558	0	0	0	0	0	0	0.0119048	0	0	0.5	0.0595238	0.0238095	0	0	0.0119048	0	0	0.047619	0	0	0	0	0.202381	0.0714286
1	14	14.2.1	2677	2016-09-07	1	L8	M	NF	2016-09-22	2	0	0.0119048	0.0120482	0	0	0	0	0.0240964	0.0240964	0	0.421687	0.0843373	0.060241	0	0	0	0	0	0.13253	0	0	0	0	0.0963855	0.0481928
1	14	14.2.1	2677	2016-09-07	2	L2	M	NF	2016-09-22	2	0	0.045977	0	0	0	0.0120482	0	0.0361446	0	0.0120482	0.301205	0.0963855	0.120482	0	0	0	0	0	0.13253	0	0	0	0.0120482	0.0843373	0.0361446
1	17	14.2.1	2677	2016-09-07	3	L6	M	NF	2016-09-22	2	0	0	0.0123457	0	0.0123457	0	0	0.0123457	0.0246914	0	0.320988	0.0987654	0.0740741	0	0	0	0	0	0.185185	0	0	0	0.0123457	0.135802	0.0493827
1	17	14.2.1	2677	2016-09-07	4	L5	M	NF	2016-09-22	2	0	0	0.0120482	0	0	0.0120482	0	0.0240964	0	0	0.373494	0.108434	0.0843373	0	0	0	0	0	0.108434	0.0240964	0	0	0	0.144578	0.0481928
1	14	14.2.1	2677	2016-09-07	5	L4	F	NF	2016-09-22	2	0.0119048	0	0	0	0.0120482	0	0	0.060241	0.0120482	0	0.289157	0.0963855	0.13253	0	0	0	0	0	0.156627	0.0240964	0	0	0	0.0843373	0.0481928
1	14	14.2.1	2677	2016-09-07	6	L1	F	NF	2016-09-22	2	0.0117647	0.0117647	0.0240964	0	0.0120482	0.0120482	0	0	0.0120482	0.0240964	0.26506	0.108434	0.120482	0	0	0.0240964	0	0.0120482	0.156627	0.0120482	0	0	0	0.0963855	0.0481928
1	14	14.2.1	2677	2016-09-07	7	L10	M	NF	2016-09-22	2	0.0121951	0	0	0	0	0	0.0123457	0	0	0	0.45679	0.0864198	0.037037	0	0	0.0123457	0	0	0.135802	0.0123457	0	0	0	0.135802	0.0493827
1	18	14.2.1	2677	2016-09-07	8	L9	M	NF	2016-09-22	2	0	0	0	0	0	0	0	0	0	0	0.512195	0.134146	0.0731707	0	0	0.0121951	0	0	0.109756	0	0	0	0	0.097561	0.0487805
1	18	14.2.1	2677	2016-09-07	9	L13	M	NF	2016-09-22	2	0.0123457	0	0	0	0	0	0	0.025	0	0	0.325	0.1375	0.1	0	0.0125	0	0	0	0.1375	0	0	0	0	0.1375	0.05
1	14	14.2.1	2677	2016-09-07	10	L7	F	NF	2016-09-22	2	0	0	0	0	0	0	0	0.0121951	0	0	0.317073	0.0609756	0.182927	0	0.0121951	0.0121951	0	0	0.146341	0	0	0	0.0121951	0.170732	0.0487805
1	14	14.2.1	2677	2016-09-07	11	L3	F	NF	2016-09-22	2	0	0	0.0120482	0	0	0	0.0240964	0	0	0.0120482	0.361446	0.0843373	0.0843373	0	0	0.0120482	0	0	0.180723	0.0120482	0	0	0.0120482	0.120482	0.0481928
1	14	14.2.1	2677	2016-09-07	12	L11	F	NF	2016-09-22	2	0.0116279	0.0116279	0	0	0.0119048	0	0	0.0238095	0	0	0.357143	0.107143	0.107143	0	0	0	0	0	0.154762	0	0	0	0	0.0595238	0.047619
1	19	14.2.1	2677	2016-09-07	13	L12	F	NF	2016-09-22	2	0	0	0	0	0	0	0	0.0123457	0.0123457	0	0.320988	0.0493827	0.148148	0	0	0.0493827	0	0	0.123457	0.0493827	0	0	0	0.123457	0.0493827
1	19	14.2.1	2677	2016-09-07	1	L8	M	NF	2016-09-28	3	0	0	0.0481928	0	0	0	0.0120482	0.0120482	0	0	0.39759	0.060241	0.144578	0	0	0.0120482	0	0	0.0481928	0	0	0	0	0.120482	0.0240964
1	14	14.2.1	2677	2016-09-07	2	L2	M	NF	2016-09-28	3	0.0116279	0.0116279	0	0	0.0119048	0	0.0119048	0.0119048	0.0238095	0	0.309524	0.0714286	0.166667	0	0	0.0119048	0	0	0.0714286	0.0357143	0	0	0.0238095	0.0833333	0.0238095
1	14	14.2.1	2677	2016-09-07	3	L6	M	NF	2016-09-28	3	0	0	0	0	0	0.0119048	0	0.047619	0.0238095	0	0.321429	0.107143	0.0833333	0	0	0.0238095	0	0	0.107143	0.0119048	0	0	0	0.130952	0.0238095
1	14	14.2.1	2677	2016-09-07	4	L5	M	NF	2016-09-28	3	0	0	0.0119048	0	0	0	0.0119048	0.047619	0	0	0.369048	0.0952381	0.142857	0	0	0	0.0119048	0	0.0952381	0.0238095	0	0	0	0.0952381	0.0238095
1	20	14.2.1	2677	2016-09-07	5	L4	F	NF	2016-09-28	3	0.0117647	0	0.0119048	0	0	0	0	0.047619	0	0.0119048	0.333333	0.107143	0.166667	0	0	0.0119048	0	0	0.0833333	0.0119048	0	0	0	0.107143	0.0238095
1	20	14.2.1	2677	2016-09-07	6	L1	F	NF	2016-09-28	3	0.0119048	0	0	0	0	0	0	0.0481928	0	0	0.313253	0.0843373	0.168675	0	0	0.0120482	0	0	0.0361446	0.0481928	0	0	0.0120482	0.13253	0.0240964
1	14	14.2.1	2677	2016-09-07	7	L10	M	NF	2016-09-28	3	0.0117647	0	0	0	0	0	0	0.0238095	0	0	0.333333	0.202381	0.119048	0	0	0	0	0	0.0714286	0.0238095	0	0	0	0.142857	0.0238095
1	14	14.2.1	2677	2016-09-07	8	L9	M	NF	2016-09-28	3	0	0	0	0	0	0	0	0.0357143	0.0119048	0.047619	0.345238	0.119048	0.119048	0	0	0	0	0	0.047619	0.0238095	0	0	0	0.130952	0.0238095
1	14	14.2.1	2677	2016-09-07	9	L13	M	NF	2016-09-28	3	0	0	0.0119048	0	0	0	0	0.0357143	0.0238095	0.0238095	0.333333	0.047619	0.166667	0	0	0	0	0	0.142857	0.0238095	0	0	0	0.0833333	0.0238095
1	21	14.2.1	2677	2016-09-07	10	L7	F	NF	2016-09-28	3	0.0232558	0	0	0	0	0	0	0.0238095	0	0	0.369048	0.0714286	0.142857	0	0	0	0	0	0.0952381	0.0119048	0	0	0	0.142857	0.0238095
1	21	14.2.1	2677	2016-09-07	11	L3	F	NF	2016-09-28	3	0.0117647	0	0	0	0	0	0	0	0	0.0119048	0.285714	0.0833333	0.178571	0	0	0.0119048	0	0	0.154762	0.0238095	0	0	0	0.107143	0.0238095
1	14	14.2.1	2677	2016-09-07	12	L11	F	NF	2016-09-28	3	0.0117647	0	0	0	0	0	0	0.0119048	0	0.0119048	0.285714	0.154762	0.130952	0	0	0	0	0	0.130952	0	0	0	0.0119048	0.130952	0.0238095
1	14	14.2.1	2677	2016-09-07	13	L12	F	NF	2016-09-28	3	0	0	0.0120482	0	0	0	0	0.0120482	0	0.0240964	0.277108	0.156627	0.144578	0	0	0.0120482	0	0	0.0963855	0.0481928	0	0	0	0.156627	0.0240964
1	14	14.2.1	2677	2016-09-07	1	L8	M	NF	2016-10-03	4	0	0	0.0120482	0	0	0	0	0.0361446	0	0	0.409639	0.0240964	0.0843373	0	0	0	0	0	0.0722892	0	0	0	0	0.277108	0.0240964
1	22	14.2.1	2677	2016-09-07	2	L2	M	NF	2016-10-03	4	0	0	0.0120482	0	0	0	0.0120482	0	0	0	0.46988	0.0963855	0.108434	0	0	0	0	0	0.0843373	0.0120482	0	0	0	0.108434	0.0240964
1	22	14.2.1	2677	2016-09-07	3	L6	M	NF	2016-10-03	4	0.0119048	0	0	0	0	0	0	0.060241	0.0120482	0	0.337349	0.0843373	0.0963855	0	0	0	0	0	0.192771	0.0240964	0	0	0	0.156627	0.0240964
1	14	14.2.1	2677	2016-09-07	4	L5	M	NF	2016-10-03	4	0	0	0.0120482	0	0	0	0	0.060241	0	0	0.373494	0.0120482	0.0843373	0	0	0	0	0	0.108434	0	0	0	0	0.253012	0.0240964
1	14	14.2.1	2677	2016-09-07	5	L4	F	NF	2016-10-03	4	0.0235294	0	0	0	0	0	0	0.0481928	0	0	0.409639	0.0120482	0.0963855	0	0	0	0	0	0.192771	0.0240964	0	0	0	0.156627	0.0240964
1	14	14.2.1	2677	2016-09-07	6	L1	F	NF	2016-10-03	4	0.0235294	0	0.0120482	0	0	0	0.0120482	0.0240964	0	0	0.349398	0	0.0963855	0	0	0.0120482	0	0	0.204819	0.0120482	0	0	0	0.204819	0.0240964
1	23	14.2.1	2677	2016-09-07	7	L10	M	NF	2016-10-03	4	0	0	0	0	0	0.0120482	0	0	0	0	0.46988	0.0120482	0.108434	0	0	0	0	0	0.168675	0.060241	0	0	0	0.108434	0.0240964
1	23	14.2.1	2677	2016-09-07	8	L9	M	NF	2016-10-03	4	0	0	0	0	0	0	0	0.0361446	0.0120482	0	0.445783	0.0722892	0.0963855	0	0	0.0120482	0	0	0.0481928	0.0481928	0	0	0	0.144578	0.0240964
1	14	14.2.1	2677	2016-09-07	9	L13	M	NF	2016-10-03	4	0	0	0	0	0	0	0	0.060241	0	0	0.349398	0.0240964	0.108434	0	0	0	0	0	0.156627	0.0481928	0	0	0	0.204819	0.0240964
1	14	14.2.1	2677	2016-09-07	10	L7	F	NF	2016-10-03	4	0	0	0	0	0	0	0	0.0240964	0	0	0.409639	0.0120482	0.120482	0	0	0	0	0	0.120482	0.0240964	0	0	0	0.228916	0.0240964
1	14	14.2.1	2677	2016-09-07	11	L3	F	NF	2016-10-03	4	0	0	0	0	0	0	0	0.060241	0.0120482	0	0.313253	0.0120482	0.0843373	0	0	0.0120482	0	0	0.13253	0.0481928	0	0	0	0.277108	0.0240964
1	24	14.2.1	2677	2016-09-07	12	L11	F	NF	2016-10-03	4	0	0	0.0120482	0	0	0	0	0.0240964	0.0120482	0	0.385542	0.0722892	0.13253	0	0	0	0	0	0.13253	0.0120482	0	0	0	0.192771	0.0240964
1	24	14.2.1	2677	2016-09-07	13	L12	F	NF	2016-10-03	4	0.0119048	0	0	0	0	0	0	0.0481928	0	0	0.457831	0.0240964	0.108434	0	0	0	0	0	0.13253	0	0	0	0	0.168675	0.0240964
1	14	14.4.1	2557	2016-09-06	1	I11	M	CF	2016-09-16	1	0.0119048	0	0	0	0	0	0	0	0.0120482	0	0.542169	0.060241	0.180723	0	0	0	0.0120482	0	0.0481928	0	0.0240964	0	0	0.0722892	0.0120482
1	14	14.4.1	2557	2016-09-06	2	I2	M	CF	2016-09-16	1	0.0117647	0	0	0	0	0	0	0	0.0119048	0.0238095	0.583333	0.0833333	0.0952381	0	0.0119048	0	0	0	0.0595238	0	0	0	0	0.0952381	0.0119048
1	14	14.4.1	2557	2016-09-06	3	I9	M	CF	2016-09-16	1	0.0117647	0	0	0	0	0	0.0119048	0	0	0	0.559524	0.0714286	0.142857	0	0	0.0119048	0	0	0.047619	0.0119048	0.0119048	0	0	0.0952381	0.0119048
1	41	14.4.1	2557	2016-09-06	4	I13	F	CF	2016-09-16	1	0.0117647	0	0	0	0	0	0	0	0	0	0.535714	0.178571	0.107143	0	0	0	0	0	0.0595238	0	0	0	0	0.0714286	0.0119048
1	41	14.4.1	2557	2016-09-06	5	I7	M	CF	2016-09-16	1	0.0232558	0	0	0	0.0119048	0	0	0	0	0	0.511905	0.0833333	0.166667	0	0	0	0	0	0.047619	0	0	0	0	0.119048	0.0119048
1	14	14.4.1	2557	2016-09-06	6	I8	F	CF	2016-09-16	1	0.0235294	0	0	0	0	0	0.0120482	0.0240964	0	0.0120482	0.493976	0.060241	0.13253	0	0	0.0120482	0	0	0.0361446	0	0	0.0120482	0	0.13253	0.0120482
1	14	14.4.1	2557	2016-09-06	7	I6	F	CF	2016-09-16	1	0.0117647	0	0	0	0	0	0	0	0	0	0.511905	0.0714286	0.142857	0	0	0	0	0	0.0595238	0	0	0.0119048	0	0.107143	0.0119048
1	14	14.4.1	2557	2016-09-06	8	I10	F	CF	2016-09-16	1	0.0232558	0	0	0	0.0119048	0	0.0119048	0.0119048	0.0238095	0	0.52381	0.0595238	0.142857	0	0	0	0	0	0.0238095	0	0.0119048	0	0	0.107143	0.0119048
1	42	14.4.1	2557	2016-09-06	9	I1	M	CF	2016-09-16	1	0.0117647	0	0	0	0.0119048	0.0119048	0	0	0	0.0119048	0.52381	0.0714286	0.142857	0	0	0	0	0.0119048	0.0238095	0	0.0119048	0	0	0.107143	0.0119048
1	42	14.4.1	2557	2016-09-06	10	I3	M	CF	2016-09-16	1	0	0	0	0	0.0119048	0	0	0	0	0	0.52381	0.107143	0.166667	0	0	0	0	0	0.0238095	0	0.0119048	0	0	0.130952	0.0119048
1	14	14.4.1	2557	2016-09-06	11	I4	F	CF	2016-09-16	1	0.0117647	0	0	0	0	0	0	0	0.0238095	0	0.511905	0.0833333	0.107143	0	0	0	0.0119048	0	0.0357143	0.0119048	0	0	0	0.142857	0.0119048
1	14	14.4.1	2557	2016-09-06	12	I12	M	CF	2016-09-16	1	0.0229885	0.0114943	0.0119048	0	0	0	0.0119048	0.0119048	0	0	0.511905	0.0952381	0.154762	0	0	0	0	0	0.0357143	0	0	0	0	0.119048	0
1	14	14.4.1	2557	2016-09-06	13	I5	M	CF	2016-09-16	1	0	0.0119048	0	0	0.0120482	0.0120482	0	0.0120482	0	0	0.542169	0.0963855	0.120482	0	0	0	0	0	0.0481928	0	0	0	0	0.0843373	0
1	43	14.4.1	2557	2016-09-06	1	I11	M	CF	2016-09-22	2	0	0	0	0	0	0	0	0.0120482	0	0	0.614458	0.0843373	0.0361446	0	0	0	0	0	0.060241	0.0120482	0	0	0	0.120482	0.0120482
1	43	14.4.1	2557	2016-09-06	2	I2	M	CF	2016-09-22	2	0.0235294	0	0.0120482	0	0	0	0	0	0	0	0.674699	0.0481928	0.0120482	0	0	0	0	0	0.0361446	0	0.0120482	0.0120482	0	0.108434	0.0120482
1	14	14.4.1	2557	2016-09-06	3	I9	M	CF	2016-09-22	2	0.0235294	0	0	0	0	0	0	0	0	0	0.686747	0.0481928	0.0240964	0	0	0	0	0	0.060241	0	0.0361446	0	0	0.0843373	0.0120482
1	14	14.4.1	2557	2016-09-06	4	I13	F	CF	2016-09-22	2	0	0	0	0	0	0	0.0119048	0.0119048	0	0	0.678571	0.047619	0.0357143	0	0	0.0357143	0	0	0.0357143	0.0119048	0.0238095	0	0	0.0714286	0.0119048
1	14	14.4.1	2557	2016-09-06	5	I7	M	CF	2016-09-22	2	0.0119048	0	0	0	0	0	0	0	0	0	0.662651	0.0361446	0.0481928	0	0	0.0240964	0	0	0.0722892	0	0.0120482	0	0	0.108434	0.0120482
1	44	14.4.1	2557	2016-09-06	6	I8	F	CF	2016-09-22	2	0	0.0117647	0	0	0	0.0119048	0	0.0119048	0.0119048	0	0.571429	0.047619	0.0952381	0	0	0.0119048	0	0	0.0119048	0.0119048	0.0119048	0	0	0.142857	0.0119048
1	44	14.4.1	2557	2016-09-06	7	I6	F	CF	2016-09-22	2	0.0117647	0	0	0	0	0	0	0	0	0	0.690476	0.047619	0.0714286	0	0	0	0	0	0.0595238	0	0	0	0	0.0833333	0.0119048
1	14	14.4.1	2557	2016-09-06	8	I10	F	CF	2016-09-22	2	0.0117647	0	0.0119048	0	0	0	0.0119048	0	0.0119048	0	0.595238	0.0357143	0.0357143	0	0	0	0	0	0.0595238	0.0119048	0.0238095	0.0119048	0	0.119048	0.0119048
1	14	14.4.1	2557	2016-09-06	9	I1	M	CF	2016-09-22	2	0.0117647	0	0	0	0	0	0.0119048	0	0	0	0.666667	0.0357143	0.0833333	0	0	0	0	0	0.0357143	0	0	0	0	0.119048	0.0119048
1	14	14.4.1	2557	2016-09-06	11	I4	F	CF	2016-09-22	2	0.0119048	0	0	0	0	0.0120482	0	0.0120482	0.0120482	0	0.650602	0.0361446	0.0120482	0	0	0.0120482	0	0	0.0120482	0.0120482	0.0120482	0	0	0.144578	0.0120482
1	45	14.4.1	2557	2016-09-06	12	I12	M	CF	2016-09-22	2	0.0117647	0	0	0	0	0	0	0	0.0119048	0	0.630952	0.0238095	0.0357143	0	0	0	0	0	0.0595238	0.0119048	0.0238095	0	0	0.130952	0.0119048
1	45	14.4.1	2557	2016-09-06	13	I5	M	CF	2016-09-22	2	0.0120482	0	0	0	0	0	0	0	0	0	0.670732	0.0365854	0.0487805	0	0	0.0121951	0	0	0.0853659	0	0	0	0	0.097561	0.0121951
1	14	14.4.1	2557	2016-09-06	1	I11	M	CF	2016-09-28	3	0.0117647	0	0	0	0	0.0119048	0	0	0	0	0.666667	0.119048	0.0119048	0	0	0.0119048	0	0	0.0357143	0	0.0119048	0.0119048	0	0.0833333	0
1	14	14.4.1	2557	2016-09-06	2	I2	M	CF	2016-09-28	3	0	0	0	0	0	0	0.0119048	0.0119048	0.0119048	0	0.547619	0.0952381	0.0595238	0	0	0	0	0	0.0833333	0	0.0357143	0	0	0.0952381	0
1	14	14.4.1	2557	2016-09-06	3	I9	M	CF	2016-09-28	3	0	0	0	0	0	0	0.0119048	0.0238095	0	0	0.654762	0.0952381	0.047619	0	0	0	0	0	0.0238095	0	0	0	0	0.142857	0
1	46	14.4.1	2557	2016-09-06	4	I13	F	CF	2016-09-28	3	0	0	0	0	0	0	0.0119048	0.0238095	0.0119048	0	0.488095	0.0952381	0.0238095	0	0	0	0	0	0.0714286	0.047619	0.0238095	0	0	0.130952	0
1	46	14.4.1	2557	2016-09-06	5	I7	M	CF	2016-09-28	3	0	0	0	0	0	0.0119048	0.0119048	0	0	0.0119048	0.535714	0.130952	0.0357143	0	0	0	0	0	0.0595238	0	0.0119048	0	0	0.107143	0
1	14	14.4.1	2557	2016-09-06	6	I8	F	CF	2016-09-28	3	0.0117647	0	0	0	0	0	0	0.0357143	0.0357143	0	0.464286	0.107143	0.0833333	0	0	0	0	0	0.0952381	0.0357143	0	0	0	0.107143	0
1	14	14.4.1	2557	2016-09-06	7	I6	F	CF	2016-09-28	3	0.0116279	0.0116279	0	0	0	0.0119048	0	0	0	0	0.5	0.0952381	0.047619	0	0	0	0	0	0.047619	0	0.0714286	0	0	0.166667	0
1	14	14.4.1	2557	2016-09-06	8	I10	F	CF	2016-09-28	3	0.0116279	0.0116279	0	0	0	0	0.0119048	0.0119048	0	0	0.571429	0.0833333	0.0357143	0	0	0	0	0	0.0714286	0.0119048	0.0119048	0	0	0.119048	0
1	47	14.4.1	2557	2016-09-06	9	I1	M	CF	2016-09-28	3	0.0117647	0	0	0	0	0	0	0.0357143	0	0	0.607143	0.130952	0.047619	0	0	0	0	0	0.0238095	0	0.0238095	0	0	0.107143	0
1	47	14.4.1	2557	2016-09-06	11	I4	F	CF	2016-09-28	3	0	0	0	0	0	0	0.0119048	0	0	0	0.547619	0.130952	0.107143	0	0	0	0	0	0.0595238	0.0119048	0.0119048	0	0	0.119048	0
1	14	14.4.1	2557	2016-09-06	12	I12	M	CF	2016-09-28	3	0.0114943	0.0229885	0	0	0.0119048	0	0.0119048	0	0	0.0119048	0.547619	0.107143	0.0119048	0	0	0	0	0	0.107143	0	0	0	0	0.107143	0
1	14	14.4.1	2557	2016-09-06	13	I5	M	CF	2016-09-28	3	0.0114943	0.0229885	0	0	0	0.0119048	0.0119048	0.0238095	0.0119048	0	0.440476	0.119048	0.0714286	0	0	0	0	0	0.047619	0.0238095	0.0119048	0.0238095	0	0.119048	0
1	14	14.4.1	2557	2016-09-06	1	I11	M	CF	2016-10-03	4	0.0119048	0	0	0	0	0	0	0	0	0	0.722892	0.0722892	0.0120482	0	0	0	0	0	0.060241	0.0120482	0.0240964	0	0	0.0120482	0.0240964
1	48	14.4.1	2557	2016-09-06	2	I2	M	CF	2016-10-03	4	0.0119048	0	0	0	0	0	0	0	0	0	0.626506	0.0722892	0.0722892	0	0	0	0	0	0.0240964	0	0.0361446	0	0	0.120482	0.0240964
1	48	14.4.1	2557	2016-09-06	3	I9	M	CF	2016-10-03	4	0	0	0	0	0	0	0	0	0	0	0.771084	0.0481928	0.0361446	0	0	0	0	0	0.0120482	0	0.0120482	0	0	0.0843373	0.0240964
1	14	14.4.1	2557	2016-09-06	4	I13	F	CF	2016-10-03	4	0	0	0	0	0	0	0	0	0.0120482	0	0.662651	0.0722892	0.0722892	0	0	0	0	0	0.060241	0	0.0120482	0	0	0.0722892	0.0240964
1	14	14.4.1	2557	2016-09-06	5	I7	M	CF	2016-10-03	4	0	0.0119048	0	0	0	0	0	0	0.0120482	0.0240964	0.542169	0.060241	0.0843373	0	0	0	0	0	0.108434	0.0120482	0.0240964	0	0	0.060241	0.0240964
1	14	14.4.1	2557	2016-09-06	6	I8	F	CF	2016-10-03	4	0	0	0	0	0	0	0	0.0120482	0	0	0.554217	0.120482	0.0722892	0	0	0	0	0	0.0843373	0.0120482	0.0120482	0	0	0.0722892	0.0240964
1	49	14.4.1	2557	2016-09-06	7	I6	F	CF	2016-10-03	4	0	0	0	0	0	0	0.0240964	0.0120482	0	0.0240964	0.686747	0.0722892	0.0120482	0	0	0	0	0	0.0481928	0	0.0240964	0	0	0.0361446	0.0240964
1	49	14.4.1	2557	2016-09-06	8	I10	F	CF	2016-10-03	4	0	0	0	0	0	0	0	0	0	0	0.73494	0.0843373	0.0361446	0	0	0	0	0	0.0361446	0	0.0120482	0	0	0.0361446	0.0240964
1	14	14.4.1	2557	2016-09-06	9	I1	M	CF	2016-10-03	4	0	0	0	0	0	0	0	0	0	0	0.698795	0.0963855	0.0843373	0	0	0	0	0	0.0240964	0	0	0	0	0.060241	0.0240964
1	14	14.4.1	2557	2016-09-06	11	I4	F	CF	2016-10-03	4	0	0	0	0	0	0	0.0120482	0	0	0	0.722892	0.0843373	0.0120482	0	0	0	0	0	0.060241	0.0120482	0	0.0120482	0	0.0481928	0.0240964
1	14	14.4.1	2557	2016-09-06	12	I12	M	CF	2016-10-03	4	0	0.0119048	0	0	0	0	0	0	0.0120482	0	0.73494	0.0120482	0.0361446	0	0	0	0	0	0.0722892	0	0.0120482	0.0120482	0	0.0481928	0.0240964
1	50	14.4.1	2557	2016-09-06	13	I5	M	CF	2016-10-03	4	0	0	0	0	0	0.0120482	0	0.0120482	0.0120482	0	0.662651	0.0722892	0.060241	0	0	0	0.0120482	0	0.0481928	0	0.0120482	0.0120482	0	0.0481928	0.0240964
1	14	14.5.1	2	2016-09-04	1	D11	F	CF	2016-09-16	1	0.0119048	0	0	0	0	0	0	0	0	0	0.445783	0.0722892	0.0722892	0	0	0	0	0	0.060241	0	0	0	0	0.301205	0.0120482
1	60	14.5.1	2	2016-09-04	2	D5	F	CF	2016-09-16	1	0.0117647	0	0	0	0	0	0	0	0	0	0.5	0.107143	0.0833333	0	0	0	0	0	0.0357143	0	0	0	0	0.22619	0.0238095
1	60	14.5.1	2	2016-09-04	3	D8	F	CF	2016-09-16	1	0	0	0	0	0	0	0	0.0120482	0	0	0.46988	0.0240964	0.120482	0	0	0	0	0	0.0361446	0	0	0	0	0.301205	0.0240964
1	14	14.5.1	2	2016-09-04	4	D13	F	CF	2016-09-16	1	0.0352941	0	0	0	0	0	0	0.0243902	0	0	0.5	0.0487805	0.0731707	0	0	0	0	0	0.0609756	0	0.0121951	0	0	0.207317	0.0243902
1	14	14.5.1	2	2016-09-04	5	D2	M	CF	2016-09-16	1	0.0232558	0	0.0119048	0	0	0	0	0	0	0	0.452381	0.0357143	0.047619	0	0	0	0	0	0.0714286	0	0	0.0119048	0	0.285714	0.0238095
1	14	14.5.1	2	2016-09-04	6	D12	F	CF	2016-09-16	1	0	0	0	0	0	0	0	0	0	0.0119048	0.440476	0.0595238	0.0952381	0	0	0.0119048	0	0	0.0357143	0	0	0	0	0.27381	0.0238095
1	61	14.5.1	2	2016-09-04	7	D10	F	CF	2016-09-16	1	0	0	0	0	0	0	0	0	0	0	0.464286	0.119048	0.0595238	0	0	0	0	0	0.0119048	0	0	0	0	0.285714	0.0238095
1	61	14.5.1	2	2016-09-04	8	D1	M	CF	2016-09-16	1	0	0	0	0	0	0.0120482	0	0	0	0	0.506024	0.0481928	0.0481928	0	0	0	0	0	0.060241	0	0	0	0	0.289157	0.0240964
1	14	14.5.1	2	2016-09-04	9	D3	M	CF	2016-09-16	1	0	0	0	0	0	0	0.0119048	0.0119048	0	0	0.488095	0.0119048	0.119048	0	0	0	0	0	0.0357143	0	0	0	0	0.25	0.0238095
1	14	14.5.1	2	2016-09-04	10	D6	M	CF	2016-09-16	1	0.0119048	0	0	0	0.0120482	0	0	0	0	0	0.493976	0.120482	0.060241	0	0	0	0	0	0.0120482	0	0	0	0	0.240964	0.0240964
1	14	14.5.1	2	2016-09-04	11	D7	M	CF	2016-09-16	1	0	0	0	0	0	0	0	0	0	0	0.506024	0.0361446	0.0843373	0	0	0	0	0	0.0963855	0	0	0	0	0.228916	0.0240964
1	62	14.5.1	2	2016-09-04	12	D14	F	CF	2016-09-16	1	0.0229885	0.0114943	0	0	0	0	0	0	0	0	0.571429	0.0119048	0.0833333	0.0119048	0	0	0	0	0.047619	0	0.0119048	0	0	0.154762	0.0238095
1	62	14.5.1	2	2016-09-04	13	D4	M	CF	2016-09-16	1	0.0235294	0	0	0	0	0	0	0	0	0	0.46988	0.0120482	0.060241	0	0	0	0	0	0.060241	0	0	0	0	0.325301	0.0240964
1	14	14.5.1	2	2016-09-04	14	D9	M	CF	2016-09-16	1	0.0117647	0	0.0119048	0	0	0	0	0	0	0	0.428571	0.0238095	0.0952381	0	0	0	0.0119048	0	0.0357143	0	0.047619	0	0	0.27381	0.0238095
1	14	14.5.1	2	2016-09-04	1	D11	F	CF	2016-09-22	2	0.0238095	0	0	0	0	0	0	0.0731707	0	0	0.426829	0.0243902	0.0609756	0	0	0.0243902	0.0243902	0	0.0365854	0.0121951	0.0731707	0.0487805	0	0.0731707	0.0121951
1	14	14.5.1	2	2016-09-04	2	D5	F	CF	2016-09-22	2	0.0444444	0.0222222	0	0	0.0119048	0	0.0119048	0.0238095	0.0357143	0.0238095	0.380952	0	0.142857	0	0	0.0119048	0	0	0.119048	0	0.0119048	0.0119048	0	0.047619	0.0119048
1	63	14.5.1	2	2016-09-04	3	D8	F	CF	2016-09-22	2	0.0470588	0	0	0	0	0	0	0.0123457	0	0	0.407407	0.0246914	0.160494	0	0.0123457	0.0123457	0	0	0.111111	0	0.0617284	0.0246914	0	0.0493827	0.0123457
1	63	14.5.1	2	2016-09-04	4	D13	F	CF	2016-09-22	2	0.0340909	0.0113636	0	0	0	0	0	0.0119048	0.0357143	0	0.357143	0.0357143	0.107143	0	0.0119048	0.0119048	0	0	0.142857	0	0.119048	0.0238095	0	0.0357143	0.0119048
1	14	14.5.1	2	2016-09-04	5	D2	M	CF	2016-09-22	2	0.0344828	0.0114943	0	0	0	0	0	0.0361446	0.0120482	0	0.301205	0.108434	0.13253	0.0120482	0.0120482	0	0.0120482	0	0.0722892	0.0240964	0.0361446	0.0481928	0	0.060241	0.0120482
1	14	14.5.1	2	2016-09-04	6	D12	F	CF	2016-09-22	2	0.0232558	0	0	0	0	0	0.0238095	0.0238095	0.0357143	0.0119048	0.369048	0.047619	0.047619	0	0.0119048	0.0119048	0	0	0.0952381	0	0.107143	0.0357143	0.0357143	0.0357143	0.0119048
1	14	14.5.1	2	2016-09-04	7	D10	F	CF	2016-09-22	2	0.0119048	0	0	0	0	0	0	0.0120482	0.0120482	0	0.493976	0.0963855	0.0481928	0	0	0.0361446	0.0120482	0	0.0361446	0.0120482	0.156627	0	0	0.0361446	0.0120482
1	64	14.5.1	2	2016-09-04	8	D1	M	CF	2016-09-22	2	0.0232558	0	0	0	0	0.0238095	0	0.0595238	0.0238095	0.0119048	0.345238	0.0833333	0.047619	0	0.0357143	0.0119048	0.0119048	0	0.0595238	0	0.130952	0	0	0.0357143	0.0119048
1	64	14.5.1	2	2016-09-04	9	D3	M	CF	2016-09-22	2	0.0229885	0.0229885	0	0	0	0	0	0.0240964	0.0361446	0.0120482	0.361446	0.0481928	0.144578	0	0	0.0120482	0	0	0.108434	0	0.0722892	0.0361446	0	0.0361446	0.0120482
1	14	14.5.1	2	2016-09-04	10	D6	M	CF	2016-09-22	2	0.045977	0	0	0	0	0	0.0120482	0	0	0	0.361446	0.0481928	0.0843373	0	0.0120482	0.0361446	0	0	0.120482	0.0120482	0.0963855	0.0120482	0	0.0361446	0.0120482
1	14	14.5.1	2	2016-09-04	11	D7	M	CF	2016-09-22	2	0.0222222	0.0555556	0	0	0	0	0	0.0240964	0.0481928	0	0.373494	0.0240964	0.0722892	0	0	0	0	0	0.120482	0	0.0361446	0.0240964	0.0120482	0.0481928	0.0120482
1	14	14.5.1	2	2016-09-04	12	D14	F	CF	2016-09-22	2	0.0344828	0.0114943	0	0	0	0.0120482	0	0.0120482	0.0361446	0.0240964	0.409639	0.0481928	0.0722892	0	0	0.0240964	0.0120482	0	0.108434	0	0.060241	0.0120482	0.0240964	0.0481928	0.0120482
1	65	14.5.1	2	2016-09-04	13	D4	M	CF	2016-09-22	2	0.0121951	0	0	0	0	0.0123457	0	0.037037	0.0246914	0.0123457	0.407407	0.0246914	0.0987654	0	0	0.0123457	0	0	0.0987654	0	0.0617284	0.0493827	0	0.0864198	0.0123457
1	65	14.5.1	2	2016-09-04	14	D9	M	CF	2016-09-22	2	0.0229885	0.0229885	0	0	0.0120482	0	0	0.0481928	0.0361446	0.0120482	0.325301	0.0240964	0.0843373	0	0	0	0	0	0.120482	0.0120482	0.0361446	0.0120482	0	0.0843373	0.0120482
1	14	14.5.1	2	2016-09-04	1	D11	F	CF	2016-09-28	3	0.0232558	0.0116279	0	0	0.0361446	0.0120482	0	0.0481928	0	0	0.216867	0.0963855	0.0843373	0	0	0.0120482	0	0	0.060241	0	0.120482	0.0240964	0.0120482	0.144578	0.0120482
1	14	14.5.1	2	2016-09-04	2	D5	F	CF	2016-09-28	3	0.0449438	0.0224719	0	0	0	0.0120482	0.0240964	0.0240964	0.0120482	0.0240964	0.373494	0.0722892	0.0120482	0	0	0.0120482	0	0	0.0722892	0	0.060241	0.0361446	0.0120482	0.0843373	0.0240964
1	14	14.5.1	2	2016-09-04	3	D8	F	CF	2016-09-28	3	0.0344828	0.0229885	0	0	0	0	0	0.0487805	0	0.0365854	0.268293	0.0731707	0.0731707	0	0	0	0	0	0.109756	0.0121951	0.0487805	0	0.0243902	0.158537	0.0243902
1	66	14.5.1	2	2016-09-04	4	D13	F	CF	2016-09-28	3	0.0357143	0	0	0	0.0123457	0	0	0.0617284	0.0246914	0	0.358025	0.0740741	0.0740741	0	0	0	0.0123457	0	0.0987654	0.0123457	0.0740741	0	0	0.111111	0.0246914
1	66	14.5.1	2	2016-09-04	5	D2	M	CF	2016-09-28	3	0.0344828	0	0	0	0	0	0	0.130952	0.0119048	0.0119048	0.297619	0.0357143	0.047619	0	0.0238095	0	0.0119048	0	0.190476	0.0238095	0.0714286	0	0	0.047619	0.0238095
1	14	14.5.1	2	2016-09-04	6	D12	F	CF	2016-09-28	3	0.0344828	0	0	0	0	0.0119048	0.0119048	0.0238095	0.0119048	0	0.297619	0.0833333	0.0833333	0	0	0	0	0	0.166667	0	0.107143	0	0.0238095	0.0833333	0.0238095
1	14	14.5.1	2	2016-09-04	7	D10	F	CF	2016-09-28	3	0	0.0117647	0	0	0	0	0	0.0119048	0	0	0.440476	0.166667	0.0952381	0	0	0	0	0	0.047619	0	0.0952381	0	0	0.0833333	0.0238095
1	14	14.5.1	2	2016-09-04	8	D1	M	CF	2016-09-28	3	0.0238095	0	0	0	0	0	0	0.0243902	0	0	0.292683	0.121951	0.121951	0	0.0121951	0	0	0	0.097561	0.0121951	0.0609756	0.0243902	0	0.109756	0.0243902
1	67	14.5.1	2	2016-09-04	9	D3	M	CF	2016-09-28	3	0.0117647	0	0	0	0	0	0	0.0238095	0.0119048	0	0.297619	0.130952	0.107143	0	0	0.0119048	0	0	0.0952381	0.0119048	0.0714286	0.0119048	0	0.130952	0.0238095
1	67	14.5.1	2	2016-09-04	10	D6	M	CF	2016-09-28	3	0.0229885	0.0114943	0	0	0	0	0	0.0119048	0	0.0238095	0.285714	0.0833333	0.0952381	0	0	0	0	0	0.166667	0.0238095	0.0595238	0.0238095	0	0.107143	0.0238095
1	14	14.5.1	2	2016-09-04	11	D7	M	CF	2016-09-28	3	0.0444444	0.0222222	0	0.0119048	0	0	0	0.0595238	0.0119048	0.0119048	0.297619	0.0952381	0.0952381	0	0	0.0119048	0	0	0.130952	0.0119048	0.0357143	0.0119048	0	0.0595238	0.0238095
1	14	14.5.1	2	2016-09-04	12	D14	F	CF	2016-09-28	3	0.0348837	0	0.0120482	0	0.0120482	0	0	0.0120482	0.0240964	0.0120482	0.361446	0.0481928	0.0843373	0	0	0	0	0	0.0843373	0.0240964	0.0361446	0.0120482	0.0240964	0.13253	0.0240964
1	14	14.5.1	2	2016-09-04	13	D4	M	CF	2016-09-28	3	0.0117647	0	0	0	0	0.0119048	0	0.047619	0	0	0.25	0.107143	0.0952381	0	0	0	0	0	0.0833333	0.0119048	0.0714286	0.0119048	0	0.178571	0.0238095
1	68	14.5.1	2	2016-09-04	14	D9	M	CF	2016-09-28	3	0.0348837	0	0	0	0	0	0	0.108434	0.0361446	0	0.228916	0.0963855	0.13253	0	0.0240964	0	0	0	0.144578	0.0240964	0.0240964	0	0.0361446	0.0722892	0.0240964
1	68	14.5.1	2	2016-09-04	1	D11	F	CF	2016-10-03	4	0.0348837	0	0	0	0.0120482	0.0120482	0.0120482	0.0843373	0	0	0.373494	0.0240964	0.108434	0	0	0	0	0.0120482	0.168675	0	0.0843373	0.0120482	0.0240964	0.0240964	0.0120482
1	14	14.5.1	2	2016-09-04	2	D5	F	CF	2016-10-03	4	0.0119048	0	0	0	0	0	0	0.0843373	0.0120482	0	0.361446	0.060241	0.0843373	0	0	0.0120482	0	0	0.120482	0.0120482	0.0963855	0.0361446	0	0.0722892	0.0120482
1	14	14.5.1	2	2016-09-04	3	D8	F	CF	2016-10-03	4	0.0117647	0.0117647	0	0	0	0	0	0.0120482	0.0120482	0	0.506024	0.0120482	0.0240964	0	0	0	0	0	0.0963855	0	0.192771	0.0120482	0	0.0722892	0.0120482
1	14	14.5.1	2	2016-09-04	4	D13	F	CF	2016-10-03	4	0.0120482	0	0	0	0	0	0	0.146341	0	0	0.341463	0.0121951	0.0365854	0	0	0	0	0	0.170732	0.0121951	0.134146	0.0243902	0.0121951	0.0609756	0.0121951
1	69	14.5.1	2	2016-09-04	5	D2	M	CF	2016-10-03	4	0.0235294	0	0	0	0	0	0	0.0361446	0.0240964	0	0.409639	0.0481928	0.0481928	0	0	0	0.0120482	0	0.168675	0	0.0722892	0.0120482	0	0.0481928	0.0120482
1	69	14.5.1	2	2016-09-04	6	D12	F	CF	2016-10-03	4	0.0119048	0	0	0	0	0	0	0.0481928	0	0	0.301205	0.108434	0.0963855	0	0	0	0.0120482	0	0.180723	0	0.156627	0.0120482	0	0.0481928	0.0120482
1	14	14.5.1	2	2016-09-04	7	D10	F	CF	2016-10-03	4	0	0	0	0	0	0	0	0.0289855	0	0	0.797101	0.0869565	0.0144928	0	0	0	0	0	0.0144928	0.0144928	0.0289855	0	0	0.0144928	0
1	14	14.5.1	2	2016-09-04	8	D1	M	CF	2016-10-03	4	0.0119048	0	0	0	0	0.0240964	0	0	0.0120482	0	0.614458	0.0361446	0.060241	0	0	0	0	0	0.0963855	0	0.0481928	0.0120482	0	0.0240964	0.0120482
1	14	14.5.1	2	2016-09-04	9	D3	M	CF	2016-10-03	4	0	0	0	0	0	0	0	0.0240964	0	0	0.433735	0.0361446	0.108434	0	0	0	0	0	0.13253	0	0.120482	0.0120482	0.0240964	0.0722892	0.0120482
1	70	14.5.1	2	2016-09-04	10	D6	M	CF	2016-10-03	4	0.0117647	0.0117647	0	0	0	0.0120482	0	0.144578	0	0	0.289157	0.060241	0.0722892	0.0120482	0	0	0	0	0.144578	0	0.0963855	0.0361446	0	0.0361446	0.0120482
1	70	14.5.1	2	2016-09-04	11	D7	M	CF	2016-10-03	4	0.0235294	0	0	0	0	0	0.0120482	0.108434	0	0	0.325301	0.0120482	0.060241	0	0	0.0120482	0	0	0.228916	0.0120482	0.0963855	0.0240964	0	0.0240964	0.0120482
1	14	14.5.1	2	2016-09-04	12	D14	F	CF	2016-10-03	4	0	0	0	0	0	0	0	0.0361446	0	0.0120482	0.506024	0.0361446	0.0240964	0	0	0	0	0	0.168675	0	0.0963855	0.0240964	0	0.0240964	0.0120482
1	14	14.5.1	2	2016-09-04	13	D4	M	CF	2016-10-03	4	0.0235294	0	0.0120482	0	0	0.0120482	0	0.0120482	0	0	0.493976	0.0481928	0.0481928	0	0	0	0	0	0.156627	0	0.060241	0	0	0.0722892	0.0120482
1	14	14.5.1	2	2016-09-04	14	D9	M	CF	2016-10-03	4	0.0235294	0	0	0	0	0	0	0.120482	0.0240964	0.0120482	0.325301	0.0240964	0.0722892	0	0	0	0	0.0240964	0.13253	0	0.13253	0.0240964	0	0.0120482	0.0120482
1	14	14.6.1	2643	2016-09-04	1	E1	M	NF	2016-09-16	1	0.0344828	0	0	0	0	0	0	0	0.047619	0	0.452381	0.0714286	0.107143	0	0	0.0119048	0	0	0.047619	0	0	0	0	0.154762	0.0119048
1	14	14.6.1	2643	2016-09-04	2	E7	M	NF	2016-09-16	1	0.0555556	0.0111111	0	0	0	0	0.0119048	0	0.0357143	0	0.357143	0.0952381	0.0952381	0	0	0	0	0	0.0357143	0	0	0	0	0.214286	0.0119048
1	81	14.6.1	2643	2016-09-04	3	E5	M	NF	2016-09-16	1	0.0666667	0	0	0	0	0	0	0	0.0238095	0	0.440476	0.0595238	0.0952381	0	0	0	0	0	0.0357143	0	0	0	0.0119048	0.202381	0.0119048
1	81	14.6.1	2643	2016-09-04	4	E6	F	NF	2016-09-16	1	0.0229885	0.0114943	0	0	0	0.0119048	0	0	0	0.0119048	0.392857	0.0595238	0.142857	0	0	0	0	0	0.047619	0	0	0	0	0.214286	0.0119048
1	14	14.6.1	2643	2016-09-04	5	E2	F	NF	2016-09-16	1	0.0555556	0.0111111	0	0	0	0.0119048	0	0	0.0238095	0.0238095	0.452381	0.047619	0.0952381	0	0	0	0	0	0.0357143	0	0	0	0	0.178571	0.0119048
1	14	14.6.1	2643	2016-09-04	6	E3	F	NF	2016-09-16	1	0.0344828	0	0	0	0	0	0	0	0	0	0.392857	0.190476	0.0714286	0	0	0	0	0	0.0833333	0	0	0	0	0.178571	0.0119048
1	14	14.6.1	2643	2016-09-04	7	E8	F	NF	2016-09-16	1	0.0232558	0	0	0	0	0	0.0119048	0.0357143	0.0238095	0	0.416667	0.0119048	0.0714286	0	0	0.0238095	0	0	0.0595238	0.0238095	0	0	0.0119048	0.238095	0.0119048
1	82	14.6.1	2643	2016-09-04	8	E4	F	NF	2016-09-16	1	0.0344828	0	0	0	0	0	0	0.0119048	0.0119048	0	0.404762	0.047619	0.0595238	0	0	0	0	0	0.0833333	0	0	0	0	0.27381	0.0119048
1	82	14.6.1	2643	2016-09-04	9	E9	F	NF	2016-09-16	1	0.0117647	0	0.0119048	0	0	0.0119048	0	0	0.0119048	0	0.464286	0.0952381	0.0595238	0	0	0	0	0	0.0595238	0.0119048	0	0	0	0.202381	0.0119048
1	14	14.6.1	2643	2016-09-04	1	E1	M	NF	2016-09-22	2	0.0232558	0	0.0119048	0	0.0119048	0	0	0	0	0	0.571429	0.0714286	0.0119048	0	0	0.0238095	0	0	0.0833333	0	0	0	0	0.142857	0.0119048
1	14	14.6.1	2643	2016-09-04	2	E7	M	NF	2016-09-22	2	0.0232558	0	0	0	0	0	0	0.0119048	0.047619	0	0.357143	0.0952381	0.0595238	0	0	0.0357143	0	0.0119048	0.107143	0	0	0	0	0.166667	0.0119048
1	14	14.6.1	2643	2016-09-04	3	E5	M	NF	2016-09-22	2	0.0232558	0	0	0	0	0	0	0.0238095	0	0	0.488095	0.142857	0.0357143	0	0	0	0	0	0.0714286	0	0	0	0	0.130952	0.0119048
1	83	14.6.1	2643	2016-09-04	4	E6	F	NF	2016-09-22	2	0.0117647	0	0	0	0	0	0.0119048	0	0	0	0.547619	0.0952381	0.0119048	0	0	0.0714286	0	0	0.047619	0.0119048	0	0	0	0.119048	0.0119048
1	83	14.6.1	2643	2016-09-04	5	E2	F	NF	2016-09-22	2	0.0117647	0	0	0	0	0	0	0.0238095	0	0	0.440476	0.0952381	0.0238095	0	0	0.0119048	0	0	0.202381	0.0238095	0	0	0	0.119048	0.0119048
1	14	14.6.1	2643	2016-09-04	6	E3	F	NF	2016-09-22	2	0.0117647	0	0	0	0	0	0	0.0238095	0	0.0119048	0.488095	0.0595238	0.0357143	0	0	0.0119048	0	0	0.119048	0	0	0	0.0119048	0.202381	0.0119048
1	14	14.6.1	2643	2016-09-04	7	E8	F	NF	2016-09-22	2	0.0116279	0.0116279	0	0	0	0	0	0.0357143	0	0.047619	0.47619	0.0357143	0.0238095	0	0	0.0119048	0	0.0119048	0.119048	0	0	0	0	0.178571	0.0119048
1	14	14.6.1	2643	2016-09-04	8	E4	F	NF	2016-09-22	2	0.0117647	0	0	0	0	0	0	0	0	0.0119048	0.452381	0.0952381	0.0714286	0	0	0.047619	0	0	0.107143	0	0	0	0	0.154762	0.0119048
1	84	14.6.1	2643	2016-09-04	9	E9	F	NF	2016-09-22	2	0.0229885	0.0114943	0.0119048	0	0	0	0	0	0	0	0.52381	0.0714286	0.0595238	0	0.0119048	0	0	0	0.0833333	0	0	0	0.0119048	0.107143	0.0119048
1	84	14.6.1	2643	2016-09-04	1	E1	M	NF	2016-09-28	3	0	0	0	0	0	0	0.0119048	0.0119048	0.0952381	0	0.452381	0.119048	0.0595238	0	0	0	0	0	0.166667	0.0119048	0	0	0	0.0238095	0
1	14	14.6.1	2643	2016-09-04	2	E7	M	NF	2016-09-28	3	0.0235294	0	0.0120482	0	0	0	0	0.0361446	0.0361446	0	0.46988	0.144578	0.0240964	0	0	0.0120482	0.0120482	0	0.0843373	0.0120482	0	0	0	0.0481928	0
1	14	14.6.1	2643	2016-09-04	3	E5	M	NF	2016-09-28	3	0.0232558	0	0	0	0	0.0119048	0	0.0238095	0.0238095	0.0357143	0.392857	0.0833333	0.0595238	0	0	0	0	0.0119048	0.130952	0.0119048	0	0	0.0119048	0.0714286	0
1	14	14.6.1	2643	2016-09-04	4	E6	F	NF	2016-09-28	3	0.0116279	0.0116279	0	0	0	0	0	0.0357143	0.0238095	0.0119048	0.5	0.142857	0.0595238	0	0.0119048	0	0	0	0.119048	0.0119048	0	0	0	0.0119048	0
1	85	14.6.1	2643	2016-09-04	5	E2	F	NF	2016-09-28	3	0.0229885	0.0114943	0.0119048	0	0	0.0357143	0	0.0357143	0.0714286	0	0.380952	0.0833333	0.0714286	0	0	0.0357143	0	0.0119048	0.130952	0.0119048	0	0	0	0.0238095	0
1	85	14.6.1	2643	2016-09-04	6	E3	F	NF	2016-09-28	3	0.0114943	0.0229885	0	0	0	0.0238095	0.0119048	0	0.0119048	0.0595238	0.369048	0.119048	0.0952381	0	0	0	0	0	0.0833333	0.0357143	0	0	0	0.0833333	0
1	14	14.6.1	2643	2016-09-04	7	E8	F	NF	2016-09-28	3	0.0232558	0	0.0119048	0	0	0.0119048	0	0.047619	0.0238095	0	0.464286	0.0714286	0.0833333	0	0	0.0357143	0	0	0.142857	0.0119048	0	0	0	0.0238095	0
1	14	14.6.1	2643	2016-09-04	8	E4	F	NF	2016-09-28	3	0.0232558	0	0.0119048	0	0	0	0	0.047619	0.0357143	0	0.380952	0.166667	0.0357143	0	0	0.0238095	0	0	0.0833333	0.0595238	0	0	0	0.0595238	0
1	14	14.6.1	2643	2016-09-04	9	E9	F	NF	2016-09-28	3	0	0	0	0	0	0	0	0.0357143	0.0357143	0	0.416667	0.142857	0.130952	0	0.0119048	0.0238095	0	0	0.130952	0.0238095	0	0	0.0119048	0.0119048	0
1	86	14.6.1	2643	2016-09-04	1	E1	M	NF	2016-10-03	4	0.0235294	0	0.0120482	0	0.0120482	0	0.0120482	0.0361446	0.0240964	0	0.60241	0.0481928	0.0120482	0	0	0	0	0	0.156627	0	0	0	0	0.0481928	0
1	86	14.6.1	2643	2016-09-04	2	E7	M	NF	2016-10-03	4	0.045977	0	0	0	0	0	0	0.0361446	0.0120482	0	0.39759	0.0240964	0.0722892	0	0	0	0	0	0.216867	0.0240964	0	0	0	0.0963855	0
1	14	14.6.1	2643	2016-09-04	3	E5	M	NF	2016-10-03	4	0.0344828	0.0114943	0	0	0	0	0	0.0240964	0	0	0.518072	0.0843373	0.060241	0	0	0	0	0	0.0843373	0.0120482	0	0	0	0.0722892	0
1	14	14.6.1	2643	2016-09-04	4	E6	F	NF	2016-10-03	4	0.0235294	0	0	0	0	0.0120482	0	0.0481928	0	0	0.554217	0.0722892	0.0120482	0	0	0.0120482	0	0	0.156627	0.0240964	0	0	0	0.060241	0
1	14	14.6.1	2643	2016-09-04	5	E2	F	NF	2016-10-03	4	0.0348837	0	0.0120482	0	0	0	0.0120482	0.0240964	0.0120482	0	0.46988	0.0481928	0.0481928	0	0	0	0	0	0.216867	0	0	0	0	0.0963855	0
1	87	14.6.1	2643	2016-09-04	6	E3	F	NF	2016-10-03	4	0.0348837	0	0	0	0	0	0	0.0120482	0	0.0120482	0.554217	0.0481928	0.0361446	0	0	0.0361446	0	0	0.144578	0	0	0	0	0.0963855	0
1	87	14.6.1	2643	2016-09-04	7	E8	F	NF	2016-10-03	4	0.0116279	0.0232558	0	0	0	0	0	0.0120482	0.0120482	0	0.518072	0.108434	0.0120482	0	0	0.0240964	0	0	0.180723	0.0240964	0	0	0	0.060241	0
1	14	14.6.1	2643	2016-09-04	8	E4	F	NF	2016-10-03	4	0.0344828	0.0114943	0	0	0	0	0	0.0120482	0.0240964	0	0.554217	0.060241	0.0240964	0	0	0.0120482	0	0	0.180723	0	0	0	0	0.0481928	0
1	14	14.6.1	2643	2016-09-04	9	E9	F	NF	2016-10-03	4	0.0119048	0	0	0	0	0.0120482	0	0	0	0	0.60241	0.060241	0.0361446	0	0	0	0	0	0.180723	0.0120482	0	0	0	0.0481928	0
1	14	14.7.1	2628	2016-09-05	1	H11	M	CF	2016-09-16	1	0.0238095	0	0	0	0.0243902	0	0	0	0.0121951	0	0.52439	0.0487805	0.0609756	0	0	0	0	0	0.0365854	0	0.0121951	0	0	0.170732	0.0365854
1	14	14.7.1	2628	2016-09-05	2	H7	F	CF	2016-09-16	1	0.0454545	0.0113636	0	0	0	0	0	0	0	0	0.518072	0.060241	0.0481928	0	0.0120482	0.0120482	0	0	0.0361446	0	0	0	0	0.180723	0.0361446
1	14	14.7.1	2628	2016-09-05	3	H5	M	CF	2016-09-16	1	0.0449438	0.0337079	0	0	0	0.0121951	0	0	0.0243902	0.0121951	0.378049	0.109756	0.097561	0	0	0	0.0121951	0	0.0243902	0.0121951	0	0	0	0.182927	0.0365854
1	98	14.7.1	2628	2016-09-05	4	H6	F	CF	2016-09-16	1	0.0120482	0	0	0	0	0	0	0	0.0121951	0.0121951	0.426829	0.121951	0.0609756	0	0	0.0121951	0.0121951	0	0.0487805	0	0	0	0	0.207317	0.0365854
1	98	14.7.1	2628	2016-09-05	5	H9	F	CF	2016-09-16	1	0.0352941	0	0	0	0	0	0	0	0	0	0.414634	0.0243902	0.134146	0	0	0	0	0	0.0853659	0	0.0121951	0	0	0.170732	0.0365854
1	14	14.7.1	2628	2016-09-05	6	H2	M	CF	2016-09-16	1	0.0561798	0.011236	0	0	0	0	0.0120482	0	0.0120482	0	0.385542	0.0361446	0.0361446	0	0	0	0	0	0.0963855	0	0.0120482	0	0.0120482	0.228916	0.0361446
1	14	14.7.1	2628	2016-09-05	7	H10	M	CF	2016-09-16	1	0	0	0	0	0	0	0	0	0	0	0.722892	0.0722892	0.0240964	0	0	0	0	0	0.0361446	0	0	0	0	0.108434	0.0240964
1	14	14.7.1	2628	2016-09-05	8	H1	M	CF	2016-09-16	1	0.0348837	0.0116279	0	0	0.0121951	0.0121951	0	0	0.0121951	0.0121951	0.5	0.0243902	0.0853659	0	0.0121951	0.0121951	0	0	0.0243902	0	0	0	0.0121951	0.182927	0.0365854
1	99	14.7.1	2628	2016-09-05	9	H8	M	CF	2016-09-16	1	0.0348837	0	0	0	0	0	0	0.0120482	0.0120482	0	0.46988	0.108434	0.060241	0	0	0	0	0	0.120482	0.0120482	0	0	0.0120482	0.108434	0.0361446
1	99	14.7.1	2628	2016-09-05	10	H12	F	CF	2016-09-16	1	0	0	0	0	0	0	0	0	0.0121951	0	0.439024	0.0731707	0.0853659	0	0	0	0	0	0.0609756	0	0	0	0	0.280488	0.0365854
1	14	14.7.1	2628	2016-09-05	11	H13	M	CF	2016-09-16	1	0.0119048	0.0119048	0	0	0	0	0	0	0.0121951	0	0.573171	0.0609756	0.0243902	0	0	0	0	0.0121951	0.0487805	0	0	0	0	0.170732	0.0365854
1	14	14.7.1	2628	2016-09-05	12	H3	F	CF	2016-09-16	1	0.0120482	0	0	0	0.0121951	0	0	0	0.0243902	0.0121951	0.52439	0.0853659	0.0243902	0	0	0	0	0	0.0609756	0	0	0.0121951	0.0243902	0.170732	0.0365854
1	14	14.7.1	2628	2016-09-05	1	H11	M	CF	2016-09-22	2	0.0232558	0	0	0	0.0238095	0	0	0	0.0119048	0	0.535714	0.107143	0.047619	0	0.0119048	0	0	0	0.0357143	0	0.0119048	0	0	0.107143	0.0238095
1	100	14.7.1	2628	2016-09-05	2	H7	F	CF	2016-09-22	2	0.0232558	0	0.0119048	0	0	0.0119048	0	0.0119048	0	0.0119048	0.547619	0.0238095	0.0952381	0	0	0	0	0	0.0714286	0.0119048	0.0238095	0.0238095	0	0.0952381	0.0238095
1	100	14.7.1	2628	2016-09-05	3	H5	M	CF	2016-09-22	2	0.0454545	0	0.0238095	0	0.0119048	0	0	0.0238095	0.0238095	0.0119048	0.547619	0.119048	0.0238095	0	0	0	0	0	0.0119048	0	0	0.0119048	0	0.0952381	0.0238095
1	14	14.7.1	2628	2016-09-05	4	H6	F	CF	2016-09-22	2	0.0117647	0	0	0	0	0	0	0	0	0	0.690476	0.0952381	0.0119048	0	0	0	0	0	0.0238095	0	0.0119048	0	0	0.0833333	0.0238095
1	14	14.7.1	2628	2016-09-05	5	H9	F	CF	2016-09-22	2	0.0116279	0.0116279	0	0	0	0	0	0.0238095	0	0	0.559524	0.0357143	0.0714286	0	0	0	0	0	0.0357143	0	0.047619	0.0119048	0.0119048	0.142857	0.0238095
1	14	14.7.1	2628	2016-09-05	6	H2	M	CF	2016-09-22	2	0.0561798	0	0	0	0	0	0.0119048	0.0119048	0.0119048	0	0.52381	0.107143	0.0238095	0	0	0	0	0	0.047619	0	0.0238095	0	0	0.130952	0.0238095
1	101	14.7.1	2628	2016-09-05	7	H10	M	CF	2016-09-22	2	0.0561798	0	0	0	0	0	0	0	0.0119048	0	0.642857	0.0714286	0	0	0	0	0	0	0.047619	0	0	0.0119048	0	0.119048	0.0238095
1	101	14.7.1	2628	2016-09-05	8	H1	M	CF	2016-09-22	2	0.0232558	0	0	0	0	0	0	0	0.0238095	0	0.571429	0.107143	0.047619	0	0	0	0	0	0.0357143	0	0	0	0.0119048	0.107143	0.0238095
1	14	14.7.1	2628	2016-09-05	9	H8	M	CF	2016-09-22	2	0.0232558	0	0	0	0.0119048	0	0	0	0.0119048	0	0.619048	0.107143	0.0119048	0	0.0119048	0	0	0	0.047619	0.0119048	0	0	0	0.0952381	0.0238095
1	14	14.7.1	2628	2016-09-05	10	H12	F	CF	2016-09-22	2	0.0117647	0	0	0	0	0	0	0	0.0119048	0.0119048	0.642857	0.0357143	0.0238095	0	0	0	0	0	0.0357143	0	0	0.0119048	0.0119048	0.130952	0.0238095
1	14	14.7.1	2628	2016-09-05	11	H13	M	CF	2016-09-22	2	0.0344828	0	0	0	0	0.0119048	0	0	0.0238095	0	0.559524	0.0833333	0.0119048	0	0	0	0	0	0.0595238	0	0.0119048	0	0	0.130952	0.0238095
1	102	14.7.1	2628	2016-09-05	12	H3	F	CF	2016-09-22	2	0.0348837	0	0	0	0.0120482	0	0	0.0361446	0.0120482	0	0.566265	0.060241	0.0361446	0	0	0	0.0120482	0	0.0361446	0.0120482	0.0120482	0	0	0.13253	0.0240964
1	102	14.7.1	2628	2016-09-05	1	H11	M	CF	2016-09-28	3	0	0.0117647	0.0119048	0	0	0	0	0.0119048	0.0357143	0	0.547619	0.190476	0.0238095	0	0	0	0	0	0.0357143	0.0357143	0	0	0	0.0238095	0.0238095
1	14	14.7.1	2628	2016-09-05	2	H7	F	CF	2016-09-28	3	0.0454545	0	0.0238095	0	0	0	0	0.0238095	0.0119048	0	0.464286	0.0714286	0.0357143	0	0	0.0119048	0	0	0.0714286	0.0238095	0.0238095	0.0357143	0	0.0714286	0.0238095
1	14	14.7.1	2628	2016-09-05	3	H5	M	CF	2016-09-28	3	0.0444444	0.0222222	0	0	0	0	0.0119048	0.0952381	0.0238095	0	0.52381	0.0357143	0.047619	0	0	0	0.0119048	0	0.0595238	0	0	0	0.0238095	0.0119048	0.0238095
1	14	14.7.1	2628	2016-09-05	4	H6	F	CF	2016-09-28	3	0.0454545	0	0	0	0	0	0	0.0119048	0.0238095	0	0.511905	0.0833333	0.0595238	0	0	0	0	0	0.0595238	0.047619	0.0238095	0	0.0238095	0.0238095	0.0238095
1	103	14.7.1	2628	2016-09-05	5	H9	F	CF	2016-09-28	3	0.0227273	0.0227273	0	0	0	0	0	0.047619	0.0238095	0.0119048	0.416667	0.0595238	0.047619	0	0	0.0119048	0	0	0.0714286	0.0238095	0.0833333	0.0238095	0	0.0714286	0.0238095
1	103	14.7.1	2628	2016-09-05	6	H2	M	CF	2016-09-28	3	0.0344828	0	0	0	0	0	0.0119048	0.0357143	0.0119048	0	0.547619	0.047619	0.0714286	0	0	0	0	0	0.0833333	0	0.0238095	0	0	0.047619	0.0238095
1	14	14.7.1	2628	2016-09-05	7	H10	M	CF	2016-09-28	3	0.0344828	0	0	0	0	0	0	0.047619	0	0	0.47619	0.047619	0.0119048	0	0	0	0	0	0.0952381	0.0119048	0	0	0.0357143	0.0595238	0.0238095
1	14	14.7.1	2628	2016-09-05	8	H1	M	CF	2016-09-28	3	0.045977	0	0	0	0	0.0120482	0	0.0361446	0.0240964	0	0.445783	0.0843373	0.0240964	0	0	0	0	0	0.108434	0	0.0120482	0	0.0240964	0.0963855	0.0240964
1	14	14.7.1	2628	2016-09-05	9	H8	M	CF	2016-09-28	3	0.0119048	0	0	0	0	0	0	0.0240964	0.0240964	0	0.481928	0.156627	0.0481928	0	0.0120482	0	0	0	0.0843373	0.0240964	0	0	0	0.060241	0.0240964
1	104	14.7.1	2628	2016-09-05	10	H12	F	CF	2016-09-28	3	0.0344828	0.0114943	0.0240964	0	0	0	0.0120482	0.0481928	0.0240964	0	0.46988	0.0240964	0.0361446	0	0	0	0.0120482	0	0.0361446	0.0361446	0.0722892	0.0240964	0.0361446	0.0240964	0.0240964
1	104	14.7.1	2628	2016-09-05	11	H13	M	CF	2016-09-28	3	0.045977	0	0	0	0	0	0	0.0481928	0.0120482	0	0.506024	0.0722892	0.0240964	0	0	0.0120482	0	0	0.060241	0.0120482	0.0361446	0	0	0.060241	0.0240964
1	14	14.7.1	2628	2016-09-05	12	H3	F	CF	2016-09-28	3	0.0235294	0	0	0	0	0	0.0120482	0.0240964	0.0240964	0	0.662651	0.108434	0.0240964	0	0	0	0	0	0.0120482	0	0.0240964	0	0	0.0240964	0.0240964
1	14	14.7.1	2628	2016-09-05	1	H11	M	CF	2016-10-03	4	0.0120482	0	0.0121951	0	0	0	0	0.0243902	0.0365854	0	0.5	0.158537	0.0243902	0	0	0.0121951	0	0	0.097561	0	0.0121951	0	0	0.0487805	0
1	14	14.7.1	2628	2016-09-05	2	H7	F	CF	2016-10-03	4	0.0352941	0	0	0	0	0	0	0.0487805	0	0.0243902	0.426829	0.134146	0.0487805	0	0	0	0	0	0.0853659	0	0.0731707	0	0	0.0853659	0
1	105	14.7.1	2628	2016-09-05	3	H5	M	CF	2016-10-03	4	0.0238095	0	0.0487805	0	0	0	0	0.0365854	0.0487805	0.0121951	0.292683	0.0609756	0.0365854	0	0	0.0243902	0	0	0.146341	0.0121951	0.0731707	0	0.0121951	0.0853659	0
1	105	14.7.1	2628	2016-09-05	4	H6	F	CF	2016-10-03	4	0.0238095	0	0.0243902	0	0	0	0	0.0121951	0	0	0.52439	0.121951	0.0121951	0	0	0.0121951	0	0	0.182927	0	0	0	0	0.0609756	0
1	14	14.7.1	2628	2016-09-05	5	H9	F	CF	2016-10-03	4	0.0235294	0.0117647	0.0121951	0	0.0121951	0	0	0.0365854	0.0121951	0.0121951	0.341463	0.0853659	0.0609756	0.0121951	0	0.0121951	0	0	0.097561	0.0243902	0.097561	0.0487805	0	0.0487805	0
1	14	14.7.1	2628	2016-09-05	6	H2	M	CF	2016-10-03	4	0.0238095	0	0	0	0	0	0.0121951	0.0121951	0.0243902	0	0.341463	0.097561	0.0853659	0	0	0	0	0.0121951	0.182927	0	0.0609756	0.0243902	0.0243902	0.0609756	0
1	14	14.7.1	2628	2016-09-05	7	H10	M	CF	2016-10-03	4	0.0120482	0	0.0243902	0	0	0	0	0	0.0243902	0.0365854	0.292683	0.0731707	0.0243902	0	0	0.0121951	0	0	0.146341	0.0121951	0.134146	0.0243902	0.0243902	0.0609756	0
1	106	14.7.1	2628	2016-09-05	8	H1	M	CF	2016-10-03	4	0.0238095	0	0.0243902	0	0	0	0	0	0.0243902	0	0.378049	0.146341	0.0731707	0	0	0	0	0	0.158537	0	0.0121951	0	0.0121951	0.0731707	0
1	106	14.7.1	2628	2016-09-05	9	H8	M	CF	2016-10-03	4	0.0120482	0	0.0243902	0	0	0	0	0.0121951	0.0121951	0.0121951	0.512195	0.182927	0.0487805	0	0	0	0	0	0.097561	0	0	0	0	0.0487805	0
1	14	14.7.1	2628	2016-09-05	10	H12	F	CF	2016-10-03	4	0.0120482	0	0	0	0.0121951	0	0	0.0243902	0.0609756	0	0.378049	0.109756	0.0609756	0	0	0.0121951	0	0	0.182927	0.0121951	0.0365854	0.0121951	0	0.0365854	0
1	14	14.7.1	2628	2016-09-05	11	H13	M	CF	2016-10-03	4	0.0352941	0	0.0121951	0	0	0	0	0.0365854	0.0121951	0.0121951	0.378049	0.146341	0.0487805	0	0	0.0243902	0	0	0.0731707	0.0365854	0	0.0121951	0	0.0731707	0
1	14	14.7.1	2628	2016-09-05	12	H3	F	CF	2016-10-03	4	0.0352941	0	0	0	0.0243902	0	0	0.0243902	0.0243902	0.0121951	0.426829	0.0487805	0.0121951	0	0	0	0	0	0.243902	0.0121951	0.0121951	0.0243902	0	0.0609756	0
1	15	15.2.1	2595	2016-09-02	1	A1	F	CF	2016-09-16	1	0	0	0	0	0	0	0	0.0120482	0	0.0240964	0.493976	0.0361446	0.060241	0	0	0.0240964	0	0	0.0843373	0	0.0481928	0.0120482	0	0.13253	0.0361446
1	15	15.2.1	2595	2016-09-02	2	A3	F	CF	2016-09-16	1	0.0227273	0.0227273	0	0	0	0	0.0119048	0	0	0	0.392857	0.0714286	0.142857	0	0	0.0238095	0	0	0.130952	0	0	0	0	0.107143	0.0357143
1	15	15.2.1	2595	2016-09-02	3	A6	F	CF	2016-09-16	1	0	0	0	0	0	0	0.0119048	0.0119048	0.0238095	0	0.428571	0.0595238	0.107143	0	0	0	0	0	0.0357143	0	0.0119048	0	0	0.178571	0.047619
1	15	15.2.1	2595	2016-09-02	4	A12	M	CF	2016-09-16	1	0.0117647	0	0	0.0238095	0	0	0	0.0119048	0.0238095	0	0.511905	0.047619	0.0595238	0	0	0.0119048	0	0	0.0714286	0	0	0	0	0.119048	0.047619
1	15	15.2.1	2595	2016-09-02	5	A11	M	CF	2016-09-16	1	0.0229885	0.0114943	0	0	0	0	0	0	0	0	0.511905	0.0238095	0.0833333	0	0	0	0	0	0.0595238	0	0	0	0	0.190476	0.047619
1	15	15.2.1	2595	2016-09-02	6	A10	M	CF	2016-09-16	1	0.0117647	0	0	0	0	0	0	0	0	0	0.630952	0.0833333	0.0357143	0	0	0	0	0	0.0595238	0	0	0	0	0.0952381	0.047619
1	15	15.2.1	2595	2016-09-02	7	A13	M	CF	2016-09-16	1	0.0117647	0	0	0.0119048	0	0	0.0119048	0.0119048	0.0238095	0.0119048	0.5	0.0595238	0.0714286	0	0	0	0	0	0.0714286	0	0.0357143	0.0119048	0	0.0952381	0.047619
1	15	15.2.1	2595	2016-09-02	8	A5	F	CF	2016-09-16	1	0.0232558	0	0	0	0	0	0	0	0.0119048	0.0119048	0.488095	0.0833333	0.107143	0	0	0	0	0	0.0357143	0	0	0.0119048	0	0.0952381	0.047619
1	15	15.2.1	2595	2016-09-02	9	A14	M	CF	2016-09-16	1	0.0232558	0	0	0	0	0.0119048	0	0.0119048	0	0	0.559524	0.0238095	0.107143	0	0	0	0	0	0.0357143	0	0	0	0	0.130952	0.047619
1	15	15.2.1	2595	2016-09-02	10	A2	F	CF	2016-09-16	1	0.0232558	0	0	0	0.0119048	0	0	0.0357143	0	0.0119048	0.5	0.0357143	0.0595238	0	0	0	0	0	0.0952381	0	0	0	0	0.142857	0.047619
1	15	15.2.1	2595	2016-09-02	11	A4	F	CF	2016-09-16	1	0.0119048	0	0	0.0120482	0	0	0.0120482	0.0481928	0.0361446	0	0.373494	0.0963855	0.0481928	0	0.0120482	0.0120482	0	0	0.0963855	0	0.0240964	0	0	0.168675	0.0481928
1	15	15.2.1	2595	2016-09-02	12	A8	F	CF	2016-09-16	1	0.0348837	0	0	0	0	0	0.0120482	0	0	0	0.554217	0.0240964	0.0481928	0	0	0.0240964	0	0	0.060241	0	0.0120482	0	0	0.13253	0.0481928
1	15	15.2.1	2595	2016-09-02	13	A15	M	CF	2016-09-16	1	0.0117647	0	0	0	0	0	0	0	0	0.0238095	0.535714	0.0119048	0.0238095	0	0	0.0119048	0	0	0.0952381	0	0	0	0	0.214286	0.047619
1	15	15.2.1	2595	2016-09-02	14	A9	M	CF	2016-09-16	1	0.0119048	0	0	0	0	0	0	0	0	0	0.361446	0.0722892	0.060241	0	0	0	0	0	0.13253	0.0120482	0.0120482	0.0120482	0	0.180723	0.0481928
1	15	15.2.1	2595	2016-09-02	1	A1	F	CF	2016-09-22	2	0	0.0119048	0	0	0	0	0	0.0120482	0.0120482	0.0120482	0.445783	0.0722892	0.0963855	0	0	0.0120482	0	0	0.060241	0	0.0481928	0.0240964	0	0.108434	0.0240964
1	15	15.2.1	2595	2016-09-02	2	A3	F	CF	2016-09-22	2	0.0344828	0	0	0	0	0	0	0.047619	0.0357143	0	0.357143	0.0357143	0.107143	0	0	0	0	0	0.0833333	0.0119048	0.047619	0.0238095	0	0.130952	0.0238095
1	15	15.2.1	2595	2016-09-02	3	A6	F	CF	2016-09-22	2	0.0555556	0.0111111	0.0119048	0	0.0119048	0	0.0119048	0	0.0238095	0	0.357143	0	0.107143	0	0.0119048	0.0119048	0	0	0.0952381	0.0119048	0.0238095	0.0238095	0	0.142857	0.0238095
1	15	15.2.1	2595	2016-09-02	4	A12	M	CF	2016-09-22	2	0.0235294	0.0117647	0.0121951	0	0	0	0	0	0.0121951	0	0.414634	0.0609756	0.097561	0	0.0121951	0	0	0	0.121951	0	0.0365854	0.0365854	0	0.121951	0.0243902
1	15	15.2.1	2595	2016-09-02	5	A11	M	CF	2016-09-22	2	0.0120482	0	0	0	0	0	0.0121951	0	0.0121951	0	0.378049	0.0487805	0.134146	0	0.0121951	0.0121951	0	0	0.134146	0.0121951	0.0243902	0.0121951	0	0.109756	0.0243902
1	15	15.2.1	2595	2016-09-02	6	A10	M	CF	2016-09-22	2	0.0117647	0	0	0	0	0	0	0	0.0119048	0	0.583333	0.154762	0.0238095	0	0	0	0.0119048	0	0.0357143	0	0	0.0119048	0	0.0952381	0.0238095
1	15	15.2.1	2595	2016-09-02	7	A13	M	CF	2016-09-22	2	0.0232558	0	0.0238095	0	0	0	0	0.0119048	0	0.0357143	0.416667	0.107143	0.0714286	0	0	0.0119048	0	0	0.0833333	0	0.0119048	0	0	0.107143	0.0238095
1	15	15.2.1	2595	2016-09-02	8	A5	F	CF	2016-09-22	2	0.0357143	0	0.0123457	0	0	0	0.0246914	0.0246914	0.0246914	0	0.333333	0.0864198	0.135802	0	0	0	0	0	0.0493827	0	0.0493827	0.0123457	0	0.148148	0.0246914
1	15	15.2.1	2595	2016-09-02	9	A14	M	CF	2016-09-22	2	0.0117647	0	0	0	0	0	0	0	0	0.0238095	0.392857	0.0833333	0.154762	0	0	0	0	0	0.0952381	0	0	0.0357143	0	0.142857	0.0238095
1	15	15.2.1	2595	2016-09-02	10	A2	F	CF	2016-09-22	2	0.0344828	0	0.0357143	0	0	0	0.0119048	0.0357143	0.0119048	0	0.27381	0.0595238	0.0595238	0	0	0	0	0	0.130952	0.0119048	0.0595238	0	0	0.166667	0.0238095
1	15	15.2.1	2595	2016-09-02	11	A4	F	CF	2016-09-22	2	0.0120482	0	0.0243902	0	0	0	0	0.0487805	0.0487805	0	0.292683	0.0487805	0.097561	0	0	0.0243902	0	0	0.0853659	0	0	0.0731707	0	0.170732	0.0243902
1	15	15.2.1	2595	2016-09-02	12	A8	F	CF	2016-09-22	2	0.0232558	0.0116279	0	0	0	0	0	0.0361446	0.0481928	0.0120482	0.373494	0.060241	0.0481928	0	0	0	0	0	0.0722892	0	0.0120482	0.0120482	0	0.144578	0.0240964
1	15	15.2.1	2595	2016-09-02	13	A15	M	CF	2016-09-22	2	0.0357143	0	0	0	0	0	0	0.0246914	0	0	0.358025	0.0740741	0.123457	0	0	0	0	0	0.0740741	0.0123457	0.0123457	0	0	0.17284	0.0246914
1	15	15.2.1	2595	2016-09-02	14	A9	M	CF	2016-09-22	2	0.0235294	0	0	0	0	0	0	0.0361446	0.0120482	0	0.337349	0.0361446	0.0963855	0	0.0240964	0.0120482	0	0	0.0963855	0	0.060241	0	0	0.168675	0.0240964
1	15	15.2.1	2595	2016-09-02	1	A1	F	CF	2016-09-28	3	0.0116279	0.0116279	0	0	0	0	0	0.0119048	0	0.0119048	0.535714	0.0595238	0.119048	0	0	0	0	0	0.0238095	0.0357143	0.0833333	0.0119048	0	0.0357143	0.047619
1	15	15.2.1	2595	2016-09-02	2	A3	F	CF	2016-09-28	3	0.0117647	0	0	0	0	0	0	0	0.0119048	0	0.440476	0.107143	0.0833333	0	0	0	0	0	0.0952381	0.0595238	0.047619	0	0	0.047619	0.047619
1	15	15.2.1	2595	2016-09-02	3	A6	F	CF	2016-09-28	3	0	0	0	0	0	0	0	0.0357143	0.0119048	0	0.535714	0.0714286	0.0952381	0	0	0	0.0119048	0	0.0238095	0.0119048	0.0238095	0.0119048	0	0.047619	0.047619
1	15	15.2.1	2595	2016-09-02	4	A12	M	CF	2016-09-28	3	0.0117647	0	0	0	0	0	0	0	0.047619	0	0.488095	0.0833333	0.047619	0	0	0	0	0	0.047619	0.0119048	0.0357143	0.0238095	0	0.0595238	0.047619
1	15	15.2.1	2595	2016-09-02	5	A11	M	CF	2016-09-28	3	0	0	0.0119048	0	0	0	0	0	0.0119048	0	0.619048	0.130952	0.047619	0	0	0	0	0	0.047619	0	0.0238095	0	0.0119048	0.047619	0.047619
1	15	15.2.1	2595	2016-09-02	6	A10	M	CF	2016-09-28	3	0	0.0117647	0	0	0.0119048	0	0	0.0119048	0.0119048	0.0119048	0.595238	0.130952	0.0238095	0	0	0.0119048	0	0	0.0119048	0.0238095	0.0119048	0.0119048	0	0.0357143	0.0357143
1	15	15.2.1	2595	2016-09-02	7	A13	M	CF	2016-09-28	3	0.0232558	0	0	0	0	0	0	0.0119048	0.0238095	0.0119048	0.5	0.047619	0.0595238	0	0	0	0	0	0.0238095	0	0.0714286	0.0238095	0	0.0714286	0.0357143
1	15	15.2.1	2595	2016-09-02	8	A5	F	CF	2016-09-28	3	0.0116279	0.0116279	0	0	0	0.0119048	0	0.0238095	0.0119048	0	0.5	0.0714286	0.0357143	0	0	0	0	0	0.0595238	0.0119048	0.0595238	0	0	0.0595238	0.047619
1	15	15.2.1	2595	2016-09-02	9	A14	M	CF	2016-09-28	3	0	0	0	0	0	0	0.0238095	0.0357143	0.0119048	0	0.547619	0.130952	0.0357143	0	0	0	0	0	0.047619	0.0119048	0.0119048	0	0	0.0833333	0.047619
1	15	15.2.1	2595	2016-09-02	10	A2	F	CF	2016-09-28	3	0.0235294	0	0	0.0120482	0	0	0.0120482	0.0240964	0.0120482	0	0.46988	0.108434	0.060241	0	0	0	0	0	0.0481928	0.0240964	0.0722892	0	0	0.060241	0.0481928
1	15	15.2.1	2595	2016-09-02	11	A4	F	CF	2016-09-28	3	0	0	0	0	0	0	0	0.0238095	0.0119048	0	0.583333	0.0952381	0.0833333	0	0	0	0	0	0.0357143	0.0238095	0.0357143	0	0	0.047619	0.047619
1	15	15.2.1	2595	2016-09-02	12	A8	F	CF	2016-09-28	3	0.0116279	0.0116279	0.0119048	0	0	0	0	0.0595238	0.047619	0.0119048	0.535714	0.0833333	0.047619	0	0	0	0	0	0	0	0.0119048	0.0119048	0	0.0833333	0.047619
1	15	15.2.1	2595	2016-09-02	13	A15	M	CF	2016-09-28	3	0	0	0	0	0	0	0	0.0119048	0	0	0.666667	0.0952381	0.0238095	0	0	0	0.0119048	0	0.0357143	0.0119048	0.0119048	0	0	0.0357143	0.047619
1	15	15.2.1	2595	2016-09-02	14	A9	M	CF	2016-09-28	3	0.0232558	0	0	0	0	0	0	0.0238095	0	0	0.47619	0.0714286	0.0595238	0	0	0	0	0	0.0595238	0	0.107143	0	0	0.0595238	0.047619
1	15	15.2.1	2595	2016-09-02	1	A1	F	CF	2016-10-03	4	0	0.0117647	0	0	0	0	0	0.0952381	0.0238095	0	0.452381	0	0.0952381	0	0	0	0	0	0.0595238	0	0.0952381	0.0357143	0	0.0952381	0.0119048
1	15	15.2.1	2595	2016-09-02	2	A3	F	CF	2016-10-03	4	0	0	0	0	0	0	0	0.154762	0	0	0.345238	0.0238095	0.0357143	0	0	0	0	0	0.166667	0.047619	0.119048	0	0	0.0714286	0.0119048
1	15	15.2.1	2595	2016-09-02	3	A6	F	CF	2016-10-03	4	0	0.0117647	0.0119048	0	0	0	0	0.0952381	0.0238095	0	0.428571	0.0119048	0.047619	0	0	0	0	0	0.142857	0.0238095	0.047619	0	0	0.107143	0.0119048
1	15	15.2.1	2595	2016-09-02	4	A12	M	CF	2016-10-03	4	0.0117647	0	0.0119048	0	0	0	0.0119048	0.0595238	0.0119048	0	0.404762	0	0.0595238	0	0	0	0	0	0.142857	0	0.0833333	0	0	0.119048	0.0119048
1	15	15.2.1	2595	2016-09-02	5	A11	M	CF	2016-10-03	4	0.0119048	0	0	0	0	0	0	0.0963855	0	0	0.361446	0.060241	0.060241	0	0	0	0	0	0.0843373	0.0120482	0.0481928	0	0	0.204819	0.0120482
1	15	15.2.1	2595	2016-09-02	6	A10	M	CF	2016-10-03	4	0	0	0	0	0	0.0119048	0.0119048	0.0119048	0	0	0.52381	0.0833333	0.0357143	0	0	0	0	0	0.107143	0.0119048	0.0357143	0	0	0.0714286	0.0119048
1	15	15.2.1	2595	2016-09-02	7	A13	M	CF	2016-10-03	4	0.0117647	0	0	0	0	0	0	0.0714286	0.0238095	0	0.345238	0.0357143	0.047619	0	0	0	0.0119048	0	0.166667	0.047619	0.0357143	0.0119048	0	0.130952	0.0119048
1	15	15.2.1	2595	2016-09-02	8	A5	F	CF	2016-10-03	4	0.0117647	0	0	0	0	0	0	0.107143	0.0238095	0	0.428571	0	0.0833333	0	0	0	0	0	0.0833333	0	0.0238095	0.0238095	0	0.178571	0.0119048
1	15	15.2.1	2595	2016-09-02	9	A14	M	CF	2016-10-03	4	0.0117647	0	0	0	0	0.0119048	0	0.047619	0	0	0.416667	0.047619	0.047619	0	0	0	0	0	0.0714286	0.0595238	0.0595238	0.0119048	0	0.130952	0.0119048
1	15	15.2.1	2595	2016-09-02	10	A2	F	CF	2016-10-03	4	0	0.0117647	0.0119048	0	0	0	0.0119048	0.142857	0	0	0.25	0.0119048	0.0595238	0	0	0	0	0	0.119048	0.0357143	0.047619	0.0357143	0	0.22619	0.0119048
1	15	15.2.1	2595	2016-09-02	11	A4	F	CF	2016-10-03	4	0.0232558	0	0	0	0	0	0	0.107143	0.0357143	0	0.440476	0.0714286	0.0595238	0	0	0	0	0	0.107143	0.0238095	0.0238095	0	0	0.0714286	0.0119048
1	15	15.2.1	2595	2016-09-02	12	A8	F	CF	2016-10-03	4	0.0117647	0	0	0	0	0	0	0.0238095	0	0	0.47619	0.047619	0.0595238	0	0	0	0	0	0.130952	0.0119048	0.047619	0	0	0.166667	0.0119048
1	15	15.2.1	2595	2016-09-02	13	A15	M	CF	2016-10-03	4	0.0116279	0.0116279	0	0	0	0	0	0.047619	0	0	0.440476	0.0238095	0.0952381	0	0	0	0	0	0.0595238	0.0119048	0.107143	0.0119048	0	0.130952	0.0119048
1	15	15.2.1	2595	2016-09-02	14	A9	M	CF	2016-10-03	4	0.0229885	0.0114943	0	0	0	0	0.0119048	0.0238095	0	0.0119048	0.392857	0.0595238	0.047619	0	0	0	0	0	0.130952	0.0119048	0.0714286	0.0119048	0	0.154762	0.0119048
1	15	15.3.1	2597	2016-09-03	1	B7	M	NF	2016-09-16	1	0.0117647	0	0	0	0.0119048	0	0	0	0	0.0119048	0.559524	0.0119048	0.107143	0	0	0.0238095	0	0	0.047619	0	0	0	0	0.142857	0.0238095
1	15	15.3.1	2597	2016-09-03	2	B1	F	NF	2016-09-16	1	0.0117647	0	0.0119048	0	0	0	0.0119048	0.0119048	0.0119048	0	0.559524	0.0714286	0.0357143	0	0	0	0	0	0.0714286	0	0	0	0	0.166667	0.0238095
1	15	15.3.1	2597	2016-09-03	3	B6	M	NF	2016-09-16	1	0.0117647	0	0	0	0	0	0	0	0.0119048	0	0.642857	0.0357143	0.0714286	0	0	0	0	0	0.047619	0	0	0	0	0.119048	0.0238095
1	15	15.3.1	2597	2016-09-03	4	B8	M	NF	2016-09-16	1	0.0229885	0.0114943	0	0	0	0	0	0	0	0	0.619048	0.047619	0.0595238	0	0	0.0238095	0	0	0.047619	0	0	0	0	0.119048	0.0238095
1	15	15.3.1	2597	2016-09-03	5	B9	M	NF	2016-09-16	1	0	0.0120482	0	0	0	0	0	0	0	0	0.621951	0.0731707	0.0487805	0	0	0	0	0	0.0121951	0	0	0	0	0.170732	0.0243902
1	15	15.3.1	2597	2016-09-03	6	B2	F	NF	2016-09-16	1	0	0.0120482	0	0	0	0	0	0	0	0	0.560976	0.0731707	0.109756	0	0	0	0	0	0	0	0	0	0	0.182927	0.0243902
1	15	15.3.1	2597	2016-09-03	7	B14	M	NF	2016-09-16	1	0	0	0	0	0	0	0	0	0	0.0121951	0.585366	0.0487805	0.121951	0	0	0	0	0	0.0243902	0	0	0	0	0.170732	0.0243902
1	15	15.3.1	2597	2016-09-03	8	B3	F	NF	2016-09-16	1	0	0.0235294	0	0	0	0	0	0.0120482	0.0120482	0.0120482	0.542169	0.0481928	0.0963855	0	0	0.0120482	0	0	0.0361446	0	0	0	0	0.144578	0.0240964
1	15	15.3.1	2597	2016-09-03	10	B5	M	NF	2016-09-16	1	0.0232558	0	0	0	0	0	0	0	0.0238095	0	0.630952	0.0119048	0.0952381	0	0	0.0119048	0	0	0.0595238	0	0	0	0	0.107143	0.0238095
1	15	15.3.1	2597	2016-09-03	11	B11	M	NF	2016-09-16	1	0.0235294	0	0.0120482	0	0	0	0	0	0	0	0.626506	0.0481928	0.108434	0	0	0	0	0	0.0120482	0	0	0	0	0.120482	0.0240964
1	15	15.3.1	2597	2016-09-03	1	B7	M	NF	2016-09-22	2	0.0116279	0.0232558	0.0240964	0	0	0	0.0120482	0.0240964	0.0120482	0.0120482	0.39759	0.0120482	0.0361446	0	0	0.0120482	0	0	0.0843373	0	0	0	0	0.204819	0.0361446
1	15	15.3.1	2597	2016-09-03	2	B1	F	NF	2016-09-22	2	0.0232558	0	0	0	0	0	0	0.0595238	0	0	0.452381	0.0357143	0.0595238	0	0	0	0	0	0.0833333	0.0119048	0	0	0	0.214286	0.0238095
1	15	15.3.1	2597	2016-09-03	3	B6	M	NF	2016-09-22	2	0.0117647	0	0	0	0	0	0	0.0238095	0	0	0.511905	0.0833333	0.0357143	0	0	0	0	0	0.047619	0	0	0	0	0.190476	0.0357143
1	15	15.3.1	2597	2016-09-03	4	B8	M	NF	2016-09-22	2	0.0119048	0	0.0120482	0	0	0	0	0.0120482	0.0240964	0.0120482	0.421687	0.060241	0.0361446	0	0	0.0240964	0	0	0.0481928	0	0	0	0	0.204819	0.0361446
1	15	15.3.1	2597	2016-09-03	5	B9	M	NF	2016-09-22	2	0	0	0	0	0	0	0	0.0120482	0.0120482	0	0.493976	0.0722892	0.0240964	0	0	0.0120482	0	0	0.060241	0.0120482	0	0	0	0.228916	0.0361446
1	15	15.3.1	2597	2016-09-03	6	B2	F	NF	2016-09-22	2	0.0238095	0	0.0121951	0	0	0	0	0	0	0	0.353659	0.0121951	0.0487805	0	0	0.0243902	0	0	0.0731707	0.0121951	0	0	0	0.378049	0.0365854
1	15	15.3.1	2597	2016-09-03	7	B14	M	NF	2016-09-22	2	0	0	0	0	0	0	0	0.0125	0.0125	0.0125	0.5375	0.025	0.125	0	0	0.0125	0	0	0.075	0.0125	0	0	0	0.1125	0.0375
1	15	15.3.1	2597	2016-09-03	8	B3	F	NF	2016-09-22	2	0.0246914	0.0123457	0	0	0	0	0	0.0384615	0	0	0.435897	0.0384615	0.102564	0	0	0	0	0	0.025641	0	0	0	0	0.269231	0.0384615
1	15	15.3.1	2597	2016-09-03	10	B5	M	NF	2016-09-22	2	0.0348837	0	0.0120482	0	0	0	0	0.0120482	0.0240964	0.0240964	0.518072	0.0361446	0.0240964	0	0	0.0120482	0	0	0.0481928	0	0	0	0	0.144578	0.0361446
1	15	15.3.1	2597	2016-09-03	11	B11	M	NF	2016-09-22	2	0.025	0	0	0	0	0	0.0128205	0.025641	0.025641	0	0.474359	0	0.025641	0	0	0	0	0	0.0641026	0	0	0	0	0.230769	0.0384615
1	15	15.3.1	2597	2016-09-03	1	B7	M	NF	2016-09-28	3	0.0229885	0.0114943	0.0119048	0	0	0	0	0.0238095	0	0	0.47619	0.0595238	0.0833333	0	0	0	0	0	0.0833333	0	0	0	0	0.166667	0
1	15	15.3.1	2597	2016-09-03	2	B1	F	NF	2016-09-28	3	0.0344828	0	0	0	0	0	0	0.0119048	0.0238095	0	0.511905	0.0357143	0.0357143	0	0.0119048	0	0	0	0.0595238	0.0119048	0	0	0	0.214286	0
1	15	15.3.1	2597	2016-09-03	3	B6	M	NF	2016-09-28	3	0.0117647	0	0	0	0	0	0	0	0	0	0.559524	0.0714286	0.0357143	0	0	0	0	0	0.047619	0.0119048	0	0	0	0.202381	0
1	15	15.3.1	2597	2016-09-03	4	B8	M	NF	2016-09-28	3	0.0232558	0	0.0119048	0	0	0	0	0.0238095	0	0	0.511905	0.047619	0.0595238	0	0	0	0	0	0.0595238	0.0119048	0	0	0	0.214286	0
1	15	15.3.1	2597	2016-09-03	5	B9	M	NF	2016-09-28	3	0.0344828	0	0.0119048	0	0	0	0	0.0357143	0.0119048	0	0.464286	0.0595238	0.0119048	0	0	0	0	0	0.0595238	0.0238095	0	0	0	0.214286	0
1	15	15.3.1	2597	2016-09-03	6	B2	F	NF	2016-09-28	3	0.0116279	0.0116279	0	0	0	0.0119048	0	0.0119048	0	0.0119048	0.404762	0.0595238	0.0238095	0	0	0.0119048	0	0	0.0833333	0.0357143	0	0	0	0.285714	0
1	15	15.3.1	2597	2016-09-03	7	B14	M	NF	2016-09-28	3	0.0117647	0	0	0	0	0	0	0.0119048	0.0119048	0	0.511905	0.0357143	0.0238095	0	0	0	0	0	0.0357143	0.0238095	0	0	0	0.190476	0
1	15	15.3.1	2597	2016-09-03	8	B3	F	NF	2016-09-28	3	0.0229885	0.0114943	0.0119048	0	0	0	0	0.0238095	0.0119048	0	0.440476	0.047619	0.0238095	0	0	0.0119048	0	0	0.0238095	0	0	0	0	0.261905	0
1	15	15.3.1	2597	2016-09-03	10	B5	M	NF	2016-09-28	3	0.0344828	0	0	0	0	0	0	0	0.0119048	0	0.488095	0.0238095	0.047619	0	0	0	0	0	0.142857	0.0119048	0	0	0	0.202381	0
1	15	15.3.1	2597	2016-09-03	11	B11	M	NF	2016-09-28	3	0.0232558	0	0	0	0	0	0	0	0.0357143	0	0.511905	0.0952381	0.0357143	0	0	0	0	0	0.0357143	0.0119048	0	0	0	0.238095	0
1	15	15.3.1	2597	2016-09-03	1	B7	M	NF	2016-10-03	4	0.0116279	0.0116279	0	0	0	0	0.0119048	0.0119048	0.0119048	0	0.47619	0.0595238	0.0595238	0	0	0.0119048	0	0	0.130952	0	0	0	0	0.130952	0.0119048
1	15	15.3.1	2597	2016-09-03	2	B1	F	NF	2016-10-03	4	0.0117647	0	0	0	0	0	0.0119048	0.0238095	0	0	0.428571	0.107143	0.0952381	0	0	0.0119048	0	0	0.0833333	0.0119048	0	0	0	0.154762	0.0119048
1	15	15.3.1	2597	2016-09-03	3	B6	M	NF	2016-10-03	4	0.0119048	0	0	0	0	0	0	0.0120482	0.0120482	0.0120482	0.409639	0.060241	0.060241	0	0	0	0	0	0.216867	0	0	0	0	0.144578	0.0120482
1	15	15.3.1	2597	2016-09-03	4	B8	M	NF	2016-10-03	4	0.0117647	0	0	0	0	0	0	0.0833333	0.0119048	0	0.404762	0.047619	0.0833333	0	0	0.0357143	0	0	0.166667	0	0	0	0	0.119048	0.0119048
1	15	15.3.1	2597	2016-09-03	5	B9	M	NF	2016-10-03	4	0	0	0.0119048	0	0	0	0	0.0595238	0.0119048	0	0.333333	0.0357143	0.047619	0	0	0.0357143	0	0	0.130952	0.0357143	0	0	0	0.238095	0.0119048
1	15	15.3.1	2597	2016-09-03	6	B2	F	NF	2016-10-03	4	0	0	0	0	0	0	0	0	0.047619	0	0.345238	0.0833333	0.047619	0	0	0.0119048	0	0	0.166667	0	0	0	0	0.25	0.0119048
1	15	15.3.1	2597	2016-09-03	7	B14	M	NF	2016-10-03	4	0.0117647	0	0	0	0	0	0.0119048	0	0.0238095	0	0.47619	0.0119048	0.119048	0	0	0	0	0	0.0595238	0	0	0	0	0.130952	0.0119048
1	15	15.3.1	2597	2016-09-03	8	B3	F	NF	2016-10-03	4	0.0113636	0.0340909	0	0	0	0.0119048	0	0	0.0357143	0	0.357143	0.0714286	0.0952381	0	0	0.0119048	0	0	0.0952381	0.0119048	0	0	0	0.142857	0.0119048
1	15	15.3.1	2597	2016-09-03	10	B5	M	NF	2016-10-03	4	0	0	0	0	0.0119048	0	0	0.0595238	0.0119048	0	0.416667	0.0238095	0.0714286	0	0	0.0119048	0	0	0.166667	0	0	0	0	0.130952	0.0119048
1	15	15.3.1	2597	2016-09-03	11	B11	M	NF	2016-10-03	4	0.0117647	0	0.0119048	0	0	0	0	0.0119048	0.0357143	0	0.416667	0.0238095	0.0833333	0	0	0	0	0	0.130952	0.0119048	0	0	0	0.178571	0.0119048
1	15	15.4.1	2584	2016-09-05	1	F4	M	CF	2016-09-16	1	0	0	0	0	0	0	0	0	0	0	0.625	0.2125	0.0625	0	0	0	0	0	0	0	0	0	0	0.0625	0.025
1	15	15.4.1	2584	2016-09-05	2	F6	M	CF	2016-09-16	1	0	0	0	0	0.0120482	0	0.0120482	0	0.0120482	0	0.60241	0.0843373	0.0361446	0	0	0	0.0120482	0	0.0361446	0	0	0	0	0.156627	0.0361446
1	15	15.4.1	2584	2016-09-05	4	F1	M	CF	2016-09-16	1	0.0119048	0	0	0	0	0	0	0.0240964	0.0120482	0.0120482	0.46988	0.0722892	0.0843373	0	0	0	0.0120482	0	0.060241	0	0	0	0	0.180723	0.0361446
1	15	15.4.1	2584	2016-09-05	5	F11	F	CF	2016-09-16	1	0	0	0	0	0.0120482	0.0240964	0	0	0	0.0120482	0.349398	0.108434	0.120482	0	0	0.0120482	0	0	0.120482	0	0	0	0	0.144578	0.0361446
1	15	15.4.1	2584	2016-09-05	6	F8	M	CF	2016-09-16	1	0.0119048	0	0	0	0	0	0	0.0120482	0	0	0.566265	0.0843373	0.0481928	0	0	0	0	0	0.060241	0	0	0	0	0.13253	0.0361446
1	15	15.4.1	2584	2016-09-05	7	F12	F	CF	2016-09-16	1	0.0232558	0.0116279	0	0	0	0	0	0	0.0120482	0.0120482	0.361446	0.0240964	0.0843373	0	0	0	0	0	0.0722892	0	0.0120482	0	0	0.289157	0.0361446
1	15	15.4.1	2584	2016-09-05	9	F2	M	CF	2016-09-16	1	0.0120482	0	0.0121951	0	0	0	0	0	0	0	0.609756	0.0731707	0.0731707	0	0.0121951	0.0121951	0	0	0.0609756	0	0	0	0	0.0853659	0.0365854
1	15	15.4.1	2584	2016-09-05	10	F13	M	CF	2016-09-16	1	0.0348837	0	0	0	0	0	0	0.0240964	0	0	0.493976	0.0963855	0.0722892	0	0	0	0	0	0.060241	0	0	0	0	0.144578	0.0361446
1	15	15.4.1	2584	2016-09-05	11	F16	F	CF	2016-09-16	1	0	0	0	0	0.0121951	0	0	0.0121951	0.0365854	0	0.512195	0.109756	0.0243902	0	0.0121951	0	0.0121951	0	0.0365854	0	0	0	0	0.170732	0.0365854
1	15	15.4.1	2584	2016-09-05	12	F15	M	CF	2016-09-16	1	0.0238095	0	0	0	0	0	0.0121951	0	0.0121951	0	0.5	0.121951	0.0487805	0	0	0	0	0	0.0365854	0	0	0	0	0.182927	0.0365854
1	15	15.4.1	2584	2016-09-05	2	F6	M	CF	2016-09-22	2	0.0454545	0	0	0	0	0.0119048	0.0119048	0.0238095	0	0.0238095	0.440476	0.0595238	0.0357143	0	0	0	0	0	0.119048	0.0119048	0.0238095	0.0238095	0	0.0952381	0
1	15	15.4.1	2584	2016-09-05	4	F1	M	CF	2016-09-22	2	0.0470588	0	0.0123457	0	0.0246914	0.0123457	0	0.0246914	0	0.0123457	0.419753	0.0123457	0.0617284	0	0	0	0	0	0.0987654	0	0.037037	0.0617284	0	0.148148	0
1	15	15.4.1	2584	2016-09-05	5	F11	F	CF	2016-09-22	2	0.0337079	0.0224719	0.0119048	0	0	0.0119048	0.0119048	0.0238095	0.0238095	0.0595238	0.333333	0.047619	0.047619	0	0	0	0	0	0.0833333	0	0.0357143	0.0238095	0	0.119048	0
1	15	15.4.1	2584	2016-09-05	6	F8	M	CF	2016-09-22	2	0.0227273	0.0227273	0.0119048	0	0	0	0.0119048	0.0238095	0.0119048	0	0.464286	0.0714286	0.0357143	0	0	0.0119048	0.0119048	0	0.107143	0	0.047619	0.0119048	0	0.0833333	0
1	15	15.4.1	2584	2016-09-05	7	F12	F	CF	2016-09-22	2	0.0246914	0.0123457	0	0	0	0.0128205	0	0.0128205	0.0384615	0	0.371795	0.025641	0.0769231	0	0	0	0	0	0.0769231	0	0.0897436	0.0128205	0	0.192308	0
1	15	15.4.1	2584	2016-09-05	9	F2	M	CF	2016-09-22	2	0.0117647	0	0	0	0	0	0	0.0119048	0	0	0.47619	0.0952381	0.0357143	0	0.0119048	0	0	0	0.119048	0	0	0.047619	0	0.0952381	0
1	15	15.4.1	2584	2016-09-05	10	F13	M	CF	2016-09-22	2	0.0344828	0	0	0	0	0	0	0	0.0119048	0	0.464286	0.130952	0.0357143	0	0	0.0119048	0	0	0.0952381	0	0.0119048	0.047619	0	0.0952381	0
1	15	15.4.1	2584	2016-09-05	11	F16	F	CF	2016-09-22	2	0.0348837	0	0	0	0	0	0	0.0361446	0.0361446	0.0361446	0.409639	0.060241	0.0240964	0	0	0	0.0120482	0	0.13253	0.0120482	0.0481928	0	0.0120482	0.0963855	0
1	15	15.4.1	2584	2016-09-05	12	F15	M	CF	2016-09-22	2	0.0454545	0.0227273	0	0	0	0	0	0	0	0	0.439024	0.158537	0.0365854	0	0.0121951	0	0	0	0.097561	0	0.0243902	0	0	0.121951	0
1	15	15.4.1	2584	2016-09-05	2	F6	M	CF	2016-09-28	3	0.0340909	0.0113636	0	0	0	0.0119048	0	0.047619	0.0238095	0.0119048	0.404762	0.107143	0.0357143	0	0	0	0	0	0.0952381	0.0357143	0.0119048	0.0119048	0	0.107143	0
1	15	15.4.1	2584	2016-09-05	4	F1	M	CF	2016-09-28	3	0.0348837	0	0	0	0	0	0	0.0722892	0.0240964	0	0.433735	0.108434	0.0361446	0	0	0.0120482	0	0	0.0361446	0.0361446	0	0	0	0.0843373	0
1	15	15.4.1	2584	2016-09-05	5	F11	F	CF	2016-09-28	3	0.0348837	0	0.0120482	0	0	0.0240964	0	0.0963855	0	0.0722892	0.313253	0.0361446	0.060241	0	0	0	0	0	0.180723	0	0	0	0	0.0843373	0
1	15	15.4.1	2584	2016-09-05	6	F8	M	CF	2016-09-28	3	0.0340909	0.0113636	0.0238095	0	0	0	0.0238095	0.0238095	0	0	0.416667	0.107143	0.0357143	0	0	0	0.0119048	0.0119048	0.0952381	0	0.0238095	0	0	0.0833333	0
1	15	15.4.1	2584	2016-09-05	7	F12	F	CF	2016-09-28	3	0.0116279	0.0116279	0	0	0	0	0.0119048	0.047619	0	0.0119048	0.404762	0.142857	0.047619	0	0.0119048	0.0119048	0	0	0.107143	0.0119048	0.0238095	0.0119048	0	0.0833333	0
1	15	15.4.1	2584	2016-09-05	9	F2	M	CF	2016-09-28	3	0.0117647	0	0.0119048	0	0	0	0.0119048	0	0.0119048	0.0238095	0.47619	0.178571	0.0357143	0	0	0.0119048	0	0	0.0952381	0.0119048	0	0	0	0.0833333	0
1	15	15.4.1	2584	2016-09-05	10	F13	M	CF	2016-09-28	3	0	0	0	0	0	0	0	0.0119048	0	0	0.547619	0.178571	0.0119048	0	0	0	0.0119048	0	0.0595238	0	0	0	0	0.0952381	0
1	15	15.4.1	2584	2016-09-05	11	F16	F	CF	2016-09-28	3	0.0232558	0	0.0119048	0	0	0	0	0.0238095	0	0	0.416667	0.107143	0.0833333	0	0	0	0	0	0.119048	0	0.0357143	0	0	0.0952381	0
1	15	15.4.1	2584	2016-09-05	12	F15	M	CF	2016-09-28	3	0.0235294	0	0.0120482	0	0	0.0120482	0	0.0120482	0	0.0120482	0.421687	0.120482	0.060241	0	0	0	0	0	0.192771	0.0120482	0	0	0	0.0843373	0
1	15	15.4.1	2584	2016-09-05	2	F6	M	CF	2016-10-03	4	0	0.0348837	0	0	0	0	0	0.0240964	0.060241	0	0.39759	0.0722892	0.060241	0	0	0.0120482	0	0	0.0963855	0	0.0361446	0	0.0120482	0.0963855	0.0361446
1	15	15.4.1	2584	2016-09-05	4	F1	M	CF	2016-10-03	4	0	0	0	0	0	0	0	0.0714286	0.0119048	0	0.333333	0.0357143	0.0714286	0	0	0	0	0	0.238095	0	0.0357143	0.0119048	0.0119048	0.0714286	0.0357143
1	15	15.4.1	2584	2016-09-05	5	F11	F	CF	2016-10-03	4	0	0.0117647	0	0	0.0119048	0	0	0.0238095	0.0238095	0	0.297619	0.0952381	0.0357143	0	0.0119048	0	0	0	0.22619	0.0119048	0.0357143	0.0119048	0	0.0952381	0.0357143
1	15	15.4.1	2584	2016-09-05	6	F8	M	CF	2016-10-03	4	0.0340909	0.0113636	0.0119048	0	0	0	0	0.0357143	0.0119048	0	0.392857	0.047619	0.047619	0	0	0	0	0	0.119048	0.0238095	0.047619	0	0.0119048	0.0833333	0.0357143
1	15	15.4.1	2584	2016-09-05	7	F12	F	CF	2016-10-03	4	0.0344828	0	0	0	0	0	0.0238095	0.0714286	0	0	0.369048	0.0952381	0.0357143	0	0	0	0	0	0.154762	0.0238095	0.0238095	0.0119048	0	0.0952381	0.0357143
1	15	15.4.1	2584	2016-09-05	9	F2	M	CF	2016-10-03	4	0	0	0	0	0	0	0	0.0357143	0.0119048	0	0.464286	0.0833333	0.047619	0.0119048	0	0.0119048	0	0	0.130952	0.0119048	0.0357143	0.0119048	0.0119048	0.0714286	0.0357143
1	15	15.4.1	2584	2016-09-05	10	F13	M	CF	2016-10-03	4	0.0117647	0	0	0	0	0	0	0.047619	0.0119048	0	0.404762	0.166667	0.0238095	0	0	0	0	0	0.154762	0.0238095	0	0.0238095	0	0.047619	0.0357143
1	15	15.4.1	2584	2016-09-05	11	F16	F	CF	2016-10-03	4	0	0	0	0	0	0	0.0119048	0.0357143	0	0	0.464286	0.0833333	0.0357143	0	0	0.0119048	0	0	0.190476	0.0119048	0	0.0119048	0	0.0833333	0.0357143
1	15	15.4.1	2584	2016-09-05	12	F15	M	CF	2016-10-03	4	0.0117647	0	0	0	0	0	0	0.0714286	0	0.0238095	0.404762	0.0714286	0.0357143	0	0.0119048	0	0	0	0.154762	0	0.0238095	0.0119048	0.0119048	0.0595238	0.0357143
1	15	15.5.1	2540	2016-09-04	1	C7	M	CF	2016-09-16	1	0.0117647	0	0	0	0	0	0	0.0119048	0.0119048	0	0.52381	0.0595238	0.0714286	0	0	0	0	0	0.047619	0	0	0	0	0.166667	0.0357143
1	15	15.5.1	2540	2016-09-04	2	C16	F	CF	2016-09-16	1	0	0	0.0119048	0	0	0	0	0	0.0238095	0	0.511905	0.047619	0.0714286	0	0	0	0	0	0.0714286	0	0	0	0	0.22619	0.0357143
1	15	15.5.1	2540	2016-09-04	3	C5	M	CF	2016-09-16	1	0	0	0.0119048	0	0.0119048	0	0	0	0	0	0.392857	0.178571	0.0714286	0	0	0	0	0	0.0238095	0	0	0.0119048	0	0.238095	0.0357143
1	15	15.5.1	2540	2016-09-04	4	C11	M	CF	2016-09-16	1	0.0120482	0	0.0121951	0	0	0.0365854	0.0121951	0	0.0243902	0	0.47561	0.0609756	0.0853659	0	0	0	0	0	0.0365854	0	0	0	0	0.195122	0.0365854
1	15	15.5.1	2540	2016-09-04	5	C3	M	CF	2016-09-16	1	0.0120482	0	0	0	0.0121951	0	0	0.0121951	0	0.0121951	0.536585	0.121951	0.0365854	0	0	0	0	0	0.0609756	0.0121951	0	0	0	0.134146	0.0243902
1	15	15.5.1	2540	2016-09-04	6	C1	F	CF	2016-09-16	1	0.0120482	0	0	0	0	0	0	0	0.0243902	0	0.45122	0.097561	0.0853659	0	0	0	0	0	0.0487805	0	0	0	0	0.207317	0.0365854
1	15	15.5.1	2540	2016-09-04	7	C13	M	CF	2016-09-16	1	0.0117647	0	0.0238095	0	0	0	0.0238095	0	0.0119048	0	0.595238	0.0714286	0.047619	0	0	0	0	0	0.0238095	0	0	0	0	0.142857	0.0238095
1	15	15.5.1	2540	2016-09-04	8	C2	M	CF	2016-09-16	1	0.0119048	0.0119048	0	0	0	0	0	0	0	0	0.487805	0.097561	0.0487805	0	0	0	0	0	0.0487805	0	0	0	0	0.243902	0.0365854
1	15	15.5.1	2540	2016-09-04	9	C4	F	CF	2016-09-16	1	0.0117647	0	0	0	0	0	0	0	0.0119048	0.0119048	0.428571	0.107143	0.0714286	0	0	0	0	0	0.0357143	0.0119048	0	0.0119048	0	0.214286	0.0357143
1	15	15.5.1	2540	2016-09-04	10	C12	M	CF	2016-09-16	1	0	0	0	0	0	0	0	0	0	0.0121951	0.414634	0.0853659	0.0487805	0	0	0	0	0	0.0609756	0	0	0	0	0.268293	0.0365854
1	15	15.5.1	2540	2016-09-04	11	C8	M	CF	2016-09-16	1	0	0	0	0	0	0.0121951	0.0121951	0	0	0.0121951	0.536585	0.0853659	0.0487805	0	0	0	0	0	0.0487805	0	0	0	0	0.158537	0.0365854
1	15	15.5.1	2540	2016-09-04	12	C9	F	CF	2016-09-16	1	0	0.0120482	0.0121951	0	0.0121951	0	0	0	0.0121951	0	0.45122	0.109756	0.0487805	0	0	0	0	0	0.109756	0	0	0	0	0.146341	0.0365854
1	15	15.5.1	2540	2016-09-04	13	C10	M	CF	2016-09-16	1	0	0	0	0	0	0.0126582	0	0	0.0126582	0.0126582	0.493671	0.0886076	0.0632911	0	0	0	0	0	0.0506329	0	0	0	0	0.164557	0.0379747
1	15	15.5.1	2540	2016-09-04	14	C6	F	CF	2016-09-16	1	0	0	0	0	0.0120482	0	0.0120482	0	0.0120482	0	0.566265	0.0481928	0.060241	0	0	0	0	0	0.0722892	0.0120482	0	0	0	0.168675	0.0361446
1	15	15.5.1	2540	2016-09-04	1	C7	M	CF	2016-09-22	2	0.0352941	0	0.0365854	0	0	0	0	0.0121951	0.0243902	0	0.463415	0.0487805	0.121951	0	0	0	0	0	0.0731707	0.0121951	0.0243902	0	0	0.0487805	0.0121951
1	15	15.5.1	2540	2016-09-04	2	C16	F	CF	2016-09-22	2	0	0	0	0.0121951	0	0	0	0	0	0.0121951	0.585366	0.0731707	0.121951	0	0	0	0.0121951	0	0.0731707	0.0121951	0	0	0	0.0243902	0.0121951
1	15	15.5.1	2540	2016-09-04	3	C5	M	CF	2016-09-22	2	0.0232558	0	0	0	0	0	0	0	0.047619	0.0119048	0.452381	0.107143	0.0714286	0	0	0.0119048	0	0	0.0714286	0.047619	0.0119048	0	0	0.047619	0.0119048
1	15	15.5.1	2540	2016-09-04	4	C11	M	CF	2016-09-22	2	0.0352941	0	0	0	0	0.0243902	0.0121951	0.0365854	0	0	0.487805	0.0487805	0.097561	0	0	0.0365854	0.0121951	0	0.0853659	0.0121951	0.0243902	0	0	0.0487805	0.0121951
1	15	15.5.1	2540	2016-09-04	5	C3	M	CF	2016-09-22	2	0.0116279	0.0116279	0	0	0	0	0	0.0238095	0.0357143	0.0119048	0.464286	0.119048	0.0833333	0	0.0119048	0	0.0119048	0	0.047619	0	0.047619	0.0119048	0	0.0595238	0.0119048
1	15	15.5.1	2540	2016-09-04	6	C1	F	CF	2016-09-22	2	0.0561798	0.011236	0	0	0.0120482	0.0120482	0.0120482	0.060241	0.0120482	0	0.481928	0.0120482	0.0843373	0	0	0	0	0	0.108434	0	0	0	0.0120482	0.060241	0.0120482
1	15	15.5.1	2540	2016-09-04	7	C13	M	CF	2016-09-22	2	0.0117647	0	0	0	0	0	0	0.0357143	0.0119048	0	0.416667	0.0595238	0.142857	0	0.0119048	0.0119048	0	0	0.202381	0	0	0.0119048	0	0.047619	0.0119048
1	15	15.5.1	2540	2016-09-04	8	C2	M	CF	2016-09-22	2	0.0119048	0	0	0	0	0	0.0120482	0.0120482	0.0240964	0.0240964	0.542169	0.060241	0.0120482	0	0	0.0120482	0	0	0.0843373	0	0	0	0.0120482	0.144578	0.0120482
1	15	15.5.1	2540	2016-09-04	9	C4	F	CF	2016-09-22	2	0.0229885	0.0229885	0	0	0	0	0	0.0240964	0.0120482	0	0.457831	0.0361446	0.0843373	0	0	0.0120482	0.0120482	0	0.13253	0	0.0120482	0.0240964	0.0120482	0.0722892	0.0120482
1	15	15.5.1	2540	2016-09-04	10	C12	M	CF	2016-09-22	2	0.0121951	0	0	0	0	0.0123457	0	0	0	0	0.567901	0.0864198	0.0740741	0	0	0	0.0123457	0	0.111111	0.0246914	0.0123457	0.0123457	0	0.0246914	0.0123457
1	15	15.5.1	2540	2016-09-04	11	C8	M	CF	2016-09-22	2	0.0348837	0	0	0	0.0120482	0	0	0.0120482	0.0361446	0	0.493976	0.060241	0.108434	0	0	0.0120482	0.0120482	0	0.0963855	0	0.0120482	0	0	0.0361446	0.0120482
1	15	15.5.1	2540	2016-09-04	12	C9	F	CF	2016-09-22	2	0.0117647	0	0	0	0	0	0	0	0.0595238	0.0238095	0.452381	0.0714286	0.107143	0	0	0.0238095	0	0	0.107143	0	0.0119048	0	0	0.0595238	0.0119048
1	15	15.5.1	2540	2016-09-04	13	C10	M	CF	2016-09-22	2	0	0	0.0123457	0	0	0	0	0.037037	0.0246914	0	0.604938	0.0740741	0.0493827	0	0	0	0.0123457	0	0.0740741	0	0	0	0	0.0246914	0.0123457
1	15	15.5.1	2540	2016-09-04	14	C6	F	CF	2016-09-22	2	0.0574713	0	0	0	0	0	0	0.0365854	0.0121951	0	0.52439	0.0609756	0.0853659	0	0	0.0121951	0.0121951	0	0.0609756	0	0.0609756	0	0	0.0487805	0.0121951
1	15	15.5.1	2540	2016-09-04	1	C7	M	CF	2016-09-28	3	0	0	0	0	0	0	0	0.0120482	0.0240964	0.0120482	0.481928	0.0843373	0.0481928	0	0.0120482	0	0	0	0.13253	0.0240964	0	0.0120482	0	0.0722892	0.0120482
1	15	15.5.1	2540	2016-09-04	2	C16	F	CF	2016-09-28	3	0.0117647	0	0.0119048	0	0.0119048	0	0	0.0119048	0	0	0.547619	0.130952	0.0595238	0	0	0	0.0119048	0	0.0595238	0	0	0	0	0.0714286	0.0119048
1	15	15.5.1	2540	2016-09-04	3	C5	M	CF	2016-09-28	3	0	0.0120482	0.0121951	0	0	0	0	0.0121951	0.0487805	0	0.512195	0.109756	0.0609756	0	0	0	0.0121951	0	0.0853659	0.0243902	0	0	0.0121951	0.0487805	0.0121951
1	15	15.5.1	2540	2016-09-04	4	C11	M	CF	2016-09-28	3	0	0	0	0	0	0	0	0	0	0.0119048	0.595238	0.214286	0.0595238	0	0	0	0	0	0.047619	0	0	0	0	0.0357143	0.0119048
1	15	15.5.1	2540	2016-09-04	5	C3	M	CF	2016-09-28	3	0.0232558	0	0	0	0	0	0	0.0238095	0.0119048	0	0.464286	0.0833333	0.0833333	0	0	0	0	0	0.142857	0.0238095	0.0119048	0	0	0.047619	0.0119048
1	15	15.5.1	2540	2016-09-04	6	C1	F	CF	2016-09-28	3	0.0120482	0	0	0	0	0	0	0.0487805	0	0.0121951	0.47561	0.0731707	0.0853659	0	0	0	0	0	0.0853659	0	0.0243902	0	0	0.121951	0.0121951
1	15	15.5.1	2540	2016-09-04	7	C13	M	CF	2016-09-28	3	0.0119048	0	0.0120482	0	0	0.0120482	0	0.0120482	0.0481928	0.0240964	0.373494	0.0963855	0.0722892	0	0	0	0.0120482	0	0.0843373	0.0120482	0.0240964	0	0	0.156627	0.0120482
1	15	15.5.1	2540	2016-09-04	8	C2	M	CF	2016-09-28	3	0.0232558	0	0.0119048	0	0	0	0	0.047619	0.0238095	0.0119048	0.5	0.0833333	0.0119048	0	0.0119048	0	0	0	0.107143	0.0357143	0.0357143	0	0	0.0714286	0.0119048
1	15	15.5.1	2540	2016-09-04	9	C4	F	CF	2016-09-28	3	0.0119048	0	0	0	0.0120482	0	0	0.0481928	0	0	0.542169	0.0843373	0.0361446	0	0	0	0	0	0.060241	0.0240964	0.0120482	0.0120482	0	0.0963855	0.0120482
1	15	15.5.1	2540	2016-09-04	10	C12	M	CF	2016-09-28	3	0.0119048	0	0.0120482	0	0	0	0	0.0240964	0.0240964	0	0.542169	0.108434	0.0843373	0	0	0	0	0	0.0481928	0.0120482	0	0	0	0.0843373	0.0120482
1	15	15.5.1	2540	2016-09-04	11	C8	M	CF	2016-09-28	3	0.0116279	0.0232558	0	0	0	0	0	0	0.0240964	0	0.46988	0.0843373	0.060241	0	0	0	0	0	0.0722892	0.0361446	0.0120482	0	0	0.144578	0.0120482
1	15	15.5.1	2540	2016-09-04	12	C9	F	CF	2016-09-28	3	0.0119048	0	0	0	0	0.0240964	0	0.0120482	0.060241	0.0240964	0.385542	0.0963855	0.0481928	0	0	0	0.0120482	0	0.060241	0.0120482	0	0	0	0.168675	0.0120482
1	15	15.5.1	2540	2016-09-04	13	C10	M	CF	2016-09-28	3	0.0119048	0	0	0	0	0.0120482	0	0.0481928	0.0120482	0	0.421687	0.0361446	0.0963855	0	0	0	0	0	0.168675	0.0120482	0	0.0120482	0	0.144578	0.0120482
1	15	15.5.1	2540	2016-09-04	14	C6	F	CF	2016-09-28	3	0.0235294	0	0.0120482	0	0	0	0	0.0120482	0.0361446	0	0.506024	0.0722892	0.0963855	0	0.0120482	0	0	0	0.0843373	0.0120482	0.0240964	0	0	0.0722892	0.0120482
1	15	15.5.1	2540	2016-09-04	1	C7	M	CF	2016-10-03	4	0.0117647	0.0117647	0.0120482	0	0	0	0	0.0120482	0.0120482	0	0.385542	0.0240964	0.13253	0	0	0	0	0	0.180723	0.0361446	0.0481928	0	0.0120482	0.0361446	0.0240964
1	15	15.5.1	2540	2016-09-04	2	C16	F	CF	2016-10-03	4	0.0117647	0	0	0	0	0	0	0.0119048	0.0238095	0	0.488095	0.0238095	0.107143	0	0	0	0	0	0.190476	0	0.0238095	0	0	0.0595238	0.0238095
1	15	15.5.1	2540	2016-09-04	3	C5	M	CF	2016-10-03	4	0.0117647	0	0.0119048	0	0	0	0	0.0833333	0	0	0.392857	0.107143	0.0357143	0	0	0	0	0	0.202381	0.0119048	0.0357143	0.0119048	0.0119048	0.0357143	0.0238095
1	15	15.5.1	2540	2016-09-04	4	C11	M	CF	2016-10-03	4	0.0232558	0	0	0	0	0	0	0.0238095	0	0	0.404762	0.047619	0.0833333	0	0	0.0119048	0	0	0.214286	0.0119048	0.0595238	0	0	0.047619	0.0238095
1	15	15.5.1	2540	2016-09-04	5	C3	M	CF	2016-10-03	4	0.0232558	0	0	0	0	0	0	0	0.0119048	0	0.333333	0.0833333	0.0833333	0	0	0	0	0.0119048	0.261905	0.0119048	0.0238095	0	0.0238095	0.0357143	0.0238095
1	15	15.5.1	2540	2016-09-04	6	C1	F	CF	2016-10-03	4	0.0117647	0	0	0	0	0	0	0.047619	0.0119048	0	0.404762	0.0595238	0.0238095	0	0	0	0	0	0.285714	0.0119048	0.0595238	0	0	0.0357143	0.0238095
1	15	15.5.1	2540	2016-09-04	7	C13	M	CF	2016-10-03	4	0.0116279	0.0116279	0	0	0	0	0	0.0119048	0.0714286	0	0.392857	0.0833333	0.047619	0	0	0	0	0.0119048	0.214286	0.0119048	0	0	0	0.047619	0.0238095
1	15	15.5.1	2540	2016-09-04	8	C2	M	CF	2016-10-03	4	0.0117647	0.0117647	0	0	0	0	0	0.060241	0.0361446	0	0.39759	0.0240964	0.0963855	0	0	0	0	0	0.13253	0.0240964	0.060241	0	0.0120482	0.060241	0.0240964
1	15	15.5.1	2540	2016-09-04	9	C4	F	CF	2016-10-03	4	0.0235294	0	0	0	0	0	0	0.0481928	0.060241	0	0.409639	0.060241	0.0361446	0	0	0	0	0	0.216867	0	0.0843373	0	0	0.0361446	0.0240964
1	15	15.5.1	2540	2016-09-04	10	C12	M	CF	2016-10-03	4	0.0117647	0.0117647	0.0120482	0	0	0	0	0.0722892	0.0240964	0.0120482	0.349398	0.060241	0.0361446	0	0	0	0	0	0.204819	0	0.0481928	0.0120482	0	0.0481928	0.0240964
1	15	15.5.1	2540	2016-09-04	11	C8	M	CF	2016-10-03	4	0.0116279	0.0116279	0	0	0	0.0119048	0	0.047619	0.0238095	0	0.333333	0.047619	0.047619	0	0	0	0	0	0.261905	0.0119048	0.0119048	0	0	0.0714286	0.0238095
1	15	15.5.1	2540	2016-09-04	12	C9	F	CF	2016-10-03	4	0.0232558	0	0	0	0	0	0	0.0714286	0.0238095	0	0.321429	0.0595238	0.047619	0	0	0.0119048	0	0	0.25	0	0.119048	0	0	0.047619	0.0238095
1	15	15.5.1	2540	2016-09-04	13	C10	M	CF	2016-10-03	4	0.0574713	0	0	0	0.0121951	0	0.0121951	0.0365854	0	0	0.280488	0.0487805	0.121951	0	0	0	0	0.0121951	0.219512	0.0121951	0.0487805	0.0121951	0.0121951	0.0365854	0.0243902
1	15	15.5.1	2540	2016-09-04	14	C6	F	CF	2016-10-03	4	0.0238095	0	0	0	0	0	0	0.0365854	0.0487805	0	0.414634	0.0243902	0.0609756	0	0	0	0	0.0121951	0.158537	0.0121951	0.0731707	0	0	0.0731707	0.0243902
1	15	15.6.1	2658	2016-09-05	1	G7	M	NF	2016-09-16	1	0	0.0232558	0	0	0	0	0	0	0	0	0.630952	0.0714286	0.107143	0	0	0	0	0	0.047619	0	0	0	0	0.0833333	0.0119048
1	15	15.6.1	2658	2016-09-05	2	G13	M	NF	2016-09-16	1	0	0	0	0	0	0	0.0119048	0.0119048	0	0	0.595238	0.0714286	0.0595238	0	0	0.0119048	0	0	0.0357143	0	0	0	0	0.154762	0.0119048
1	15	15.6.1	2658	2016-09-05	3	G12	F	NF	2016-09-16	1	0	0	0	0	0	0	0	0	0	0	0.642857	0.0238095	0.119048	0	0	0	0	0	0.047619	0	0	0	0	0.130952	0.0119048
1	15	15.6.1	2658	2016-09-05	4	G3	F	NF	2016-09-16	1	0.0117647	0	0	0	0.0119048	0	0	0	0	0	0.642857	0.0238095	0.0595238	0	0	0	0	0	0.0357143	0	0	0	0	0.119048	0.0119048
1	15	15.6.1	2658	2016-09-05	5	G14	M	NF	2016-09-16	1	0.0119048	0	0	0	0	0	0	0	0.0120482	0.0120482	0.542169	0.0481928	0.0843373	0	0	0.0240964	0	0	0.0481928	0	0	0	0	0.192771	0.0120482
1	15	15.6.1	2658	2016-09-05	6	G9	F	NF	2016-09-16	1	0	0.0117647	0	0	0	0	0	0	0.0119048	0	0.630952	0.047619	0.047619	0	0	0	0	0	0.0238095	0	0	0	0	0.166667	0.0119048
1	15	15.6.1	2658	2016-09-05	7	G1	M	NF	2016-09-16	1	0	0	0.0121951	0.0121951	0.0121951	0	0	0	0	0	0.463415	0.0609756	0.0609756	0	0.0121951	0	0	0	0.0487805	0	0	0	0	0.268293	0.0121951
1	15	15.6.1	2658	2016-09-05	8	G10	M	NF	2016-09-16	1	0	0	0	0	0	0	0	0	0	0	0.535714	0.0595238	0.0952381	0	0	0	0	0	0.0119048	0	0	0	0	0.261905	0.0119048
1	15	15.6.1	2658	2016-09-05	9	G4	F	NF	2016-09-16	1	0	0	0	0	0	0	0	0	0	0.0119048	0.619048	0.0238095	0.047619	0	0	0	0	0	0.0595238	0.0119048	0	0	0	0.190476	0.0119048
1	15	15.6.1	2658	2016-09-05	10	G8	M	NF	2016-09-16	1	0	0	0	0	0	0.0120482	0	0	0.0120482	0	0.53012	0.0240964	0.060241	0	0	0	0	0	0.0722892	0.0120482	0	0	0.0240964	0.228916	0.0120482
1	15	15.6.1	2658	2016-09-05	11	G2	M	NF	2016-09-16	1	0	0	0.0120482	0	0	0	0	0	0	0	0.46988	0.0120482	0.0843373	0	0	0	0	0	0.0722892	0	0	0	0	0.277108	0.0120482
1	15	15.6.1	2658	2016-09-05	12	G11	M	NF	2016-09-16	1	0	0	0	0	0	0	0	0.0123457	0	0	0.567901	0.0617284	0.0864198	0	0	0	0	0	0.037037	0	0	0	0	0.222222	0.0123457
1	15	15.6.1	2658	2016-09-05	13	G5	F	NF	2016-09-16	1	0	0	0	0	0	0	0.0120482	0	0	0	0.566265	0.0722892	0.0120482	0	0	0	0	0	0.0722892	0	0	0	0	0.216867	0.0120482
1	15	15.6.1	2658	2016-09-05	14	G6	F	NF	2016-09-16	1	0	0	0	0	0	0.0119048	0	0	0.0119048	0	0.654762	0.047619	0.0714286	0	0	0	0	0	0.0357143	0	0	0	0	0.154762	0.0119048
1	15	15.6.1	2658	2016-09-05	1	G7	M	NF	2016-09-22	2	0	0	0	0	0	0	0	0.0120482	0.0240964	0.0120482	0.698795	0.0481928	0.0481928	0	0	0	0	0	0.0481928	0	0	0	0	0.0722892	0
1	15	15.6.1	2658	2016-09-05	2	G13	M	NF	2016-09-22	2	0	0	0	0	0	0	0.0120482	0.0361446	0.0120482	0	0.60241	0.108434	0.0240964	0	0	0.0120482	0	0	0.0361446	0	0	0	0	0.108434	0
1	15	15.6.1	2658	2016-09-05	3	G12	F	NF	2016-09-22	2	0	0	0	0	0	0.0123457	0	0.0123457	0	0	0.703704	0.0740741	0.0617284	0	0	0	0	0	0.0123457	0	0	0	0	0.123457	0
1	15	15.6.1	2658	2016-09-05	4	G3	F	NF	2016-09-22	2	0	0	0	0	0	0.0119048	0.0119048	0.0238095	0	0.0119048	0.559524	0.0595238	0.0833333	0	0	0	0	0	0.0238095	0	0	0	0	0.166667	0
1	15	15.6.1	2658	2016-09-05	5	G14	M	NF	2016-09-22	2	0	0	0.0120482	0	0	0	0	0	0.0120482	0	0.566265	0.108434	0.060241	0	0	0	0	0	0.0361446	0	0	0	0	0.180723	0
1	15	15.6.1	2658	2016-09-05	6	G9	F	NF	2016-09-22	2	0	0	0	0	0	0	0	0	0.0361446	0.0240964	0.638554	0.0361446	0.0722892	0	0	0	0	0	0.0240964	0	0	0	0	0.108434	0
1	15	15.6.1	2658	2016-09-05	7	G1	M	NF	2016-09-22	2	0	0	0.0120482	0	0	0	0.0120482	0	0.0481928	0.0120482	0.53012	0.0722892	0.0481928	0	0	0	0	0	0.0843373	0	0	0	0	0.168675	0
1	15	15.6.1	2658	2016-09-05	8	G10	M	NF	2016-09-22	2	0.0119048	0	0	0	0	0	0	0.0120482	0	0	0.746988	0.0481928	0.060241	0	0	0	0	0	0.0120482	0.0120482	0	0	0	0.0963855	0
1	15	15.6.1	2658	2016-09-05	9	G4	F	NF	2016-09-22	2	0	0	0	0	0	0	0	0.0121951	0	0	0.743902	0.0731707	0.0487805	0	0	0	0	0	0.0243902	0	0	0	0	0.0731707	0
1	15	15.6.1	2658	2016-09-05	10	G8	M	NF	2016-09-22	2	0	0	0	0	0	0	0.0240964	0.0120482	0	0	0.626506	0.0481928	0.0481928	0	0	0	0	0	0.0240964	0	0	0	0.0120482	0.144578	0
1	15	15.6.1	2658	2016-09-05	11	G2	M	NF	2016-09-22	2	0	0	0	0	0.0121951	0	0	0.0121951	0	0.0365854	0.573171	0.0853659	0.0365854	0	0	0	0	0	0.0487805	0	0	0	0	0.158537	0
1	15	15.6.1	2658	2016-09-05	12	G11	M	NF	2016-09-22	2	0	0	0	0	0	0	0	0	0.0121951	0	0.597561	0.109756	0.0487805	0	0.0121951	0	0	0	0.0243902	0	0	0	0	0.146341	0
1	15	15.6.1	2658	2016-09-05	13	G5	F	NF	2016-09-22	2	0.0117647	0.0117647	0	0	0	0	0	0.0240964	0.0120482	0.0120482	0.578313	0.0481928	0.0722892	0	0	0	0	0	0.0240964	0	0	0	0	0.168675	0
1	15	15.6.1	2658	2016-09-05	14	G6	F	NF	2016-09-22	2	0.0121951	0	0	0	0.0123457	0	0	0.0123457	0.0123457	0	0.641975	0.0493827	0.037037	0	0	0	0	0	0.0123457	0	0	0	0	0.17284	0
1	15	15.6.1	2658	2016-09-05	1	G7	M	NF	2016-09-28	3	0.0117647	0	0	0	0	0.0119048	0	0.142857	0	0	0.535714	0.0595238	0.047619	0	0	0.0119048	0	0	0.0595238	0	0	0	0	0.0952381	0
1	15	15.6.1	2658	2016-09-05	2	G13	M	NF	2016-09-28	3	0.0232558	0.0116279	0	0	0	0	0	0.0240964	0.0240964	0.0120482	0.39759	0.120482	0.0481928	0	0	0.0120482	0	0	0.108434	0	0	0	0	0.144578	0
1	15	15.6.1	2658	2016-09-05	3	G12	F	NF	2016-09-28	3	0	0	0	0	0	0	0	0	0	0	0.511905	0.154762	0.0595238	0	0	0	0	0	0.0595238	0.047619	0	0	0	0.166667	0
1	15	15.6.1	2658	2016-09-05	4	G3	F	NF	2016-09-28	3	0	0	0.0240964	0	0	0	0.0120482	0.060241	0.0120482	0.0120482	0.46988	0.0240964	0.0843373	0	0	0.0120482	0	0	0.0963855	0.060241	0	0	0	0.0963855	0
1	15	15.6.1	2658	2016-09-05	5	G14	M	NF	2016-09-28	3	0.0117647	0	0	0	0	0.0357143	0.0238095	0.0119048	0.0119048	0.047619	0.452381	0.107143	0.0595238	0	0	0	0	0	0.0714286	0.0357143	0	0	0	0.0952381	0
1	15	15.6.1	2658	2016-09-05	6	G9	F	NF	2016-09-28	3	0.0117647	0	0.0119048	0	0	0.0119048	0.0119048	0.0238095	0	0.0119048	0.511905	0.107143	0.0595238	0	0	0	0	0	0.0595238	0.0357143	0	0	0	0.107143	0
1	15	15.6.1	2658	2016-09-05	7	G1	M	NF	2016-09-28	3	0.0235294	0	0.0120482	0	0	0	0	0.0963855	0.0240964	0.0240964	0.349398	0.0722892	0.0481928	0	0	0	0	0	0.120482	0.0722892	0	0	0	0.108434	0
1	15	15.6.1	2658	2016-09-05	8	G10	M	NF	2016-09-28	3	0.0117647	0	0	0	0	0	0	0.0119048	0.0238095	0.0119048	0.559524	0.0595238	0.0595238	0	0	0.0119048	0	0	0.0833333	0.0357143	0	0	0	0.0952381	0
1	15	15.6.1	2658	2016-09-05	9	G4	F	NF	2016-09-28	3	0.0232558	0	0	0	0	0.0119048	0	0	0.0119048	0.0238095	0.535714	0.0595238	0.047619	0	0	0	0	0	0.0833333	0.0357143	0	0	0	0.0833333	0
1	15	15.6.1	2658	2016-09-05	10	G8	M	NF	2016-09-28	3	0.0116279	0.0116279	0.0119048	0	0	0	0	0	0.0238095	0.0119048	0.5	0.0833333	0.047619	0	0	0.0119048	0	0	0.0833333	0.0119048	0	0	0.0119048	0.107143	0
1	15	15.6.1	2658	2016-09-05	11	G2	M	NF	2016-09-28	3	0.0232558	0.0116279	0.0120482	0	0.0120482	0	0	0	0.0240964	0.0240964	0.457831	0.0361446	0.060241	0	0	0	0	0	0.108434	0.0361446	0	0	0	0.13253	0
1	15	15.6.1	2658	2016-09-05	12	G11	M	NF	2016-09-28	3	0.0344828	0	0	0	0	0	0	0.0238095	0.0119048	0.0119048	0.511905	0.0952381	0.0357143	0	0.0119048	0	0	0	0.047619	0.047619	0	0	0	0.0952381	0
1	15	15.6.1	2658	2016-09-05	13	G5	F	NF	2016-09-28	3	0.0340909	0.0113636	0.0238095	0	0	0	0	0	0.0357143	0.0119048	0.488095	0.0595238	0.047619	0	0	0.0119048	0	0	0.0952381	0.0119048	0	0	0	0.130952	0
1	15	15.6.1	2658	2016-09-05	14	G6	F	NF	2016-09-28	3	0.0454545	0	0	0	0	0.0238095	0	0.0119048	0	0	0.511905	0.0952381	0.0357143	0	0	0.0119048	0	0	0.0595238	0.047619	0	0	0	0.107143	0
1	15	15.6.1	2658	2016-09-05	1	G7	M	NF	2016-10-03	4	0	0.0232558	0	0	0	0	0.0119048	0.0833333	0.0119048	0	0.416667	0.0833333	0.0357143	0	0	0	0	0	0.0952381	0.0357143	0	0	0	0.130952	0.0119048
1	15	15.6.1	2658	2016-09-05	2	G13	M	NF	2016-10-03	4	0.0119048	0	0	0	0	0.0120482	0	0.0722892	0.0240964	0	0.433735	0.0361446	0.0481928	0	0	0	0	0	0.156627	0.0120482	0	0	0	0.144578	0.0120482
1	15	15.6.1	2658	2016-09-05	4	G3	F	NF	2016-10-03	4	0	0	0.0119048	0	0	0	0	0.0833333	0	0	0.416667	0.0595238	0.047619	0	0	0	0	0	0.178571	0.0357143	0	0	0	0.0833333	0.0119048
1	15	15.6.1	2658	2016-09-05	5	G14	M	NF	2016-10-03	4	0	0	0	0	0	0	0	0.0731707	0.0121951	0	0.402439	0.0121951	0.0731707	0	0	0.0121951	0	0	0.170732	0.0243902	0	0	0	0.195122	0.0121951
1	15	15.6.1	2658	2016-09-05	6	G9	F	NF	2016-10-03	4	0.0120482	0	0	0	0.0121951	0.0121951	0	0.0243902	0.0121951	0	0.414634	0.0365854	0.0365854	0	0	0	0	0.0121951	0.146341	0.0853659	0	0	0	0.121951	0.0121951
1	15	15.6.1	2658	2016-09-05	7	G1	M	NF	2016-10-03	4	0	0.0120482	0.0121951	0	0	0.0121951	0.0365854	0.0243902	0.0243902	0.0121951	0.341463	0.0365854	0.0487805	0	0	0	0	0	0.207317	0.0121951	0	0	0	0.158537	0.0121951
1	15	15.6.1	2658	2016-09-05	8	G10	M	NF	2016-10-03	4	0	0	0	0	0	0	0	0.0357143	0.0357143	0.0119048	0.464286	0.107143	0.0833333	0	0	0	0	0	0.130952	0	0	0	0	0.0833333	0.0119048
1	15	15.6.1	2658	2016-09-05	9	G4	F	NF	2016-10-03	4	0.0121951	0	0	0	0	0.0123457	0.0123457	0.0246914	0.0123457	0.0123457	0.419753	0.0864198	0.0617284	0	0	0	0	0	0.197531	0.0123457	0	0	0	0.0987654	0.0123457
1	15	15.6.1	2658	2016-09-05	10	G8	M	NF	2016-10-03	4	0	0	0.0120482	0	0	0	0	0.0361446	0.0240964	0	0.313253	0.0240964	0	0	0.0120482	0.0120482	0	0	0.168675	0.0843373	0	0	0	0.228916	0.0120482
1	15	15.6.1	2658	2016-09-05	11	G2	M	NF	2016-10-03	4	0	0	0	0	0	0	0	0.0843373	0.0120482	0	0.433735	0.0361446	0.0240964	0	0	0	0	0	0.144578	0.0240964	0	0	0	0.192771	0.0120482
1	15	15.6.1	2658	2016-09-05	12	G11	M	NF	2016-10-03	4	0.0119048	0.0119048	0	0	0	0	0	0.0731707	0.0487805	0	0.353659	0.0731707	0.0121951	0	0.0121951	0	0	0	0.158537	0.0243902	0	0	0	0.121951	0.0121951
1	15	15.6.1	2658	2016-09-05	13	G5	F	NF	2016-10-03	4	0	0.0117647	0.0119048	0	0	0	0.0119048	0.047619	0.0119048	0.0119048	0.452381	0.0714286	0.0357143	0	0	0	0	0	0.202381	0	0	0	0	0.0833333	0.0119048
1	15	15.6.1	2658	2016-09-05	14	G6	F	NF	2016-10-03	4	0.0123457	0	0	0	0	0	0	0.05	0.025	0	0.4875	0.05	0.025	0	0	0	0	0	0.175	0	0	0	0	0.1375	0.0125
2	14	14.2.2	2708	2016-10-30	2	E21	F	CF	2016-11-11	1	0	0	0	0	0	0	0	0	0	0	0.75	0.0357143	0.0952381	0	0	0	0	0	0.0119048	0	0	0	0	0.0833333	0.0119048
2	14	14.2.2	2708	2016-10-30	3	E20	F	CF	2016-11-11	1	0	0	0	0	0	0	0.0120482	0.0120482	0.0361446	0	0.746988	0.0361446	0.0240964	0	0	0	0	0	0.0120482	0.0120482	0	0	0	0.0843373	0.0120482
2	14	14.2.2	2708	2016-10-30	4	E29	M	CF	2016-11-11	1	0	0	0	0	0	0.0119048	0	0	0.0119048	0	0.714286	0.0714286	0.0595238	0	0	0	0	0	0	0.0119048	0	0	0	0.107143	0.0119048
2	25	14.2.2	2708	2016-10-30	5	E30	M	CF	2016-11-11	1	0	0	0	0	0	0	0	0	0	0	0.678571	0.107143	0.047619	0	0	0	0	0	0.0238095	0	0	0	0	0.107143	0.0119048
2	25	14.2.2	2708	2016-10-30	6	E22	F	CF	2016-11-11	1	0	0	0	0	0	0	0.0119048	0	0.0119048	0	0.678571	0.142857	0.0357143	0	0	0	0	0	0.0238095	0	0	0.0119048	0	0.0595238	0.0119048
2	14	14.2.2	2708	2016-10-30	7	E23	F	CF	2016-11-11	1	0	0	0	0	0	0	0.0119048	0.0119048	0.0119048	0.0119048	0.761905	0.0714286	0.0119048	0	0	0	0	0	0.0238095	0	0	0	0	0.0595238	0.0119048
2	14	14.2.2	2708	2016-10-30	8	E27	F	CF	2016-11-11	1	0	0	0	0	0	0	0	0	0.0119048	0	0.714286	0.0952381	0.0714286	0	0	0	0	0	0.0119048	0	0	0	0	0.0595238	0.0119048
2	14	14.2.2	2708	2016-10-30	9	E28	M	CF	2016-11-11	1	0	0	0	0	0	0	0	0	0	0	0.678571	0.0714286	0.047619	0	0	0	0	0	0.0238095	0	0	0	0	0.142857	0.0119048
2	26	14.2.2	2708	2016-10-30	10	E33	M	CF	2016-11-11	1	0	0	0	0	0	0.0119048	0	0	0	0	0.583333	0.178571	0.0952381	0	0	0	0	0	0	0	0	0	0	0.107143	0.0119048
2	26	14.2.2	2708	2016-10-30	2	E21	F	CF	2016-11-16	2	0	0	0	0	0	0	0	0	0	0.0119048	0.547619	0.0357143	0.130952	0	0	0	0	0	0.0714286	0.0357143	0.0238095	0	0	0.142857	0
2	14	14.2.2	2708	2016-10-30	3	E20	F	CF	2016-11-16	2	0.0117647	0	0	0.0119048	0	0	0	0	0.0119048	0	0.547619	0.0833333	0.0595238	0	0	0	0	0	0.0833333	0	0	0	0	0.190476	0
2	14	14.2.2	2708	2016-10-30	4	E29	M	CF	2016-11-16	2	0	0	0.0357143	0	0	0	0	0	0	0	0.5	0.0714286	0.0833333	0	0	0	0	0	0.0119048	0	0	0.0119048	0	0.22619	0
2	14	14.2.2	2708	2016-10-30	5	E30	M	CF	2016-11-16	2	0.0116279	0.0116279	0.0119048	0.0119048	0	0	0	0.0119048	0.0119048	0.0119048	0.464286	0.0357143	0.0833333	0	0	0.0119048	0	0	0.0238095	0.0357143	0	0	0	0.202381	0
2	27	14.2.2	2708	2016-10-30	6	E22	F	CF	2016-11-16	2	0.0117647	0	0	0	0	0	0	0	0.0119048	0.0119048	0.559524	0.047619	0.0833333	0	0	0	0	0	0.0714286	0.0238095	0	0.0238095	0	0.142857	0
2	27	14.2.2	2708	2016-10-30	7	E23	F	CF	2016-11-16	2	0.0117647	0	0	0	0	0	0	0	0	0	0.607143	0.047619	0.0952381	0	0	0.0119048	0	0	0.0119048	0	0.047619	0	0	0.142857	0
2	14	14.2.2	2708	2016-10-30	8	E27	F	CF	2016-11-16	2	0	0	0	0	0	0	0	0	0	0	0.630952	0.119048	0.047619	0	0	0	0	0	0.047619	0	0.047619	0	0	0.0833333	0
2	14	14.2.2	2708	2016-10-30	9	E28	M	CF	2016-11-16	2	0.0227273	0.0227273	0.0119048	0	0	0	0	0	0	0	0.535714	0.0714286	0.0357143	0	0	0	0	0	0.0714286	0.0119048	0	0	0	0.178571	0
2	14	14.2.2	2708	2016-10-30	10	E33	M	CF	2016-11-16	2	0	0.0117647	0	0	0.0119048	0	0	0	0.0357143	0	0.535714	0.0833333	0.047619	0	0	0	0	0	0.047619	0.0119048	0.0238095	0	0	0.166667	0
2	28	14.2.2	2708	2016-10-30	2	E21	F	CF	2016-11-22	3	0	0	0.0119048	0	0.0119048	0.0238095	0	0.0119048	0.0238095	0	0.547619	0.047619	0.0357143	0	0.0119048	0	0	0	0.0833333	0.0119048	0	0.0238095	0	0.0714286	0.0238095
2	28	14.2.2	2708	2016-10-30	3	E20	F	CF	2016-11-22	3	0	0.0117647	0	0	0.0119048	0	0	0.0119048	0.0238095	0	0.583333	0.107143	0.0119048	0	0.0119048	0.0238095	0.0119048	0	0.0952381	0	0.0119048	0	0	0.0357143	0.0238095
2	14	14.2.2	2708	2016-10-30	4	E29	M	CF	2016-11-22	3	0.0344828	0	0	0	0	0.0119048	0.0119048	0	0.0238095	0	0.452381	0.047619	0.0833333	0	0.0119048	0.0238095	0	0	0.0833333	0	0.0238095	0	0	0.0952381	0.0238095
2	14	14.2.2	2708	2016-10-30	5	E30	M	CF	2016-11-22	3	0.0117647	0	0	0	0	0	0	0.0119048	0.0357143	0	0.488095	0.047619	0.0714286	0	0	0.0119048	0	0	0.0833333	0	0.0357143	0	0	0.0952381	0.0238095
2	14	14.2.2	2708	2016-10-30	6	E22	F	CF	2016-11-22	3	0.0229885	0.0114943	0	0	0	0	0	0.0119048	0.0119048	0	0.571429	0.0595238	0.0714286	0	0	0	0	0	0.0833333	0	0.0119048	0	0	0.0714286	0.0238095
2	29	14.2.2	2708	2016-10-30	7	E23	F	CF	2016-11-22	3	0.0344828	0	0	0	0	0	0	0.047619	0.0119048	0	0.47619	0.0714286	0.0714286	0	0.0119048	0.0238095	0	0	0.047619	0	0.0357143	0.0357143	0	0.0714286	0.0238095
2	29	14.2.2	2708	2016-10-30	8	E27	F	CF	2016-11-22	3	0.0229885	0.0114943	0	0	0	0	0	0.0119048	0	0	0.547619	0.0833333	0.0119048	0	0	0.0119048	0	0	0.0833333	0.0119048	0.0595238	0.0119048	0	0.0833333	0.0238095
2	14	14.2.2	2708	2016-10-30	9	E28	M	CF	2016-11-22	3	0.0232558	0	0	0.0238095	0	0	0	0.0238095	0.0119048	0	0.511905	0.0833333	0.0595238	0	0.0119048	0.0119048	0.0119048	0	0.0357143	0	0	0	0	0.0833333	0.0238095
2	14	14.2.2	2708	2016-10-30	10	E33	M	CF	2016-11-22	3	0.0227273	0.0227273	0	0	0.0119048	0	0	0.0119048	0	0	0.52381	0.0357143	0.0595238	0	0	0.0238095	0	0	0.0595238	0	0	0.0119048	0	0.0952381	0.0238095
2	14	14.2.2	2708	2016-10-30	2	E21	F	CF	2016-11-27	4	0.0116279	0.0116279	0.0119048	0	0	0	0	0.0119048	0	0.0238095	0.380952	0.119048	0.0714286	0	0.0238095	0	0	0	0.0714286	0	0.0357143	0.0119048	0	0.154762	0.0119048
2	30	14.2.2	2708	2016-10-30	3	E20	F	CF	2016-11-27	4	0	0	0	0	0	0	0	0.0357143	0.0119048	0	0.488095	0.119048	0.0595238	0	0.0119048	0	0	0	0.0952381	0	0	0.0119048	0	0.107143	0.0119048
2	30	14.2.2	2708	2016-10-30	4	E29	M	CF	2016-11-27	4	0.0117647	0	0.0119048	0	0.0119048	0.0119048	0	0.0119048	0	0.0238095	0.488095	0.047619	0.0595238	0	0	0	0	0	0.107143	0	0.0238095	0.0238095	0	0.119048	0.0119048
2	14	14.2.2	2708	2016-10-30	5	E30	M	CF	2016-11-27	4	0	0	0.0119048	0	0	0	0	0.0238095	0	0	0.297619	0.119048	0.047619	0.0119048	0	0	0	0	0.107143	0.0119048	0.0714286	0.0119048	0	0.22619	0.0119048
2	14	14.2.2	2708	2016-10-30	6	E22	F	CF	2016-11-27	4	0.0232558	0	0	0	0.0119048	0	0	0.0119048	0.0357143	0	0.380952	0.119048	0.0357143	0	0	0	0	0	0.166667	0	0.0119048	0	0	0.142857	0.0119048
2	14	14.2.2	2708	2016-10-30	7	E23	F	CF	2016-11-27	4	0.0117647	0	0.0119048	0	0	0	0.0238095	0	0.0238095	0	0.488095	0.119048	0.0357143	0	0	0.0119048	0	0	0.107143	0	0.0119048	0	0	0.130952	0.0119048
2	31	14.2.2	2708	2016-10-30	8	E27	F	CF	2016-11-27	4	0.0117647	0	0	0.0119048	0	0	0	0	0.0119048	0	0.535714	0.0833333	0.0238095	0	0	0	0	0	0.119048	0.0119048	0.0238095	0	0	0.119048	0.0119048
2	31	14.2.2	2708	2016-10-30	9	E28	M	CF	2016-11-27	4	0.0117647	0	0.0119048	0	0	0	0	0	0.0238095	0	0.511905	0.0714286	0.0595238	0	0	0	0	0	0.0952381	0	0.0119048	0.0119048	0	0.142857	0.0119048
2	14	14.2.2	2708	2016-10-30	10	E33	M	CF	2016-11-27	4	0.0116279	0.0116279	0	0.0119048	0	0	0	0	0.0119048	0	0.380952	0.130952	0.0714286	0.0119048	0	0	0.0119048	0	0.107143	0	0.0238095	0.0357143	0	0.119048	0.0119048
2	14	14.3.2	2618	2016-10-31	1	F25	F	CF	2016-11-11	1	0.0117647	0	0.0119048	0	0.0119048	0	0.0119048	0.0119048	0.0119048	0	0.357143	0.0238095	0.142857	0	0	0	0	0	0.0833333	0	0	0	0	0.261905	0.0238095
2	14	14.3.2	2618	2016-10-31	2	F24	M	CF	2016-11-11	1	0.0232558	0	0	0	0	0.0119048	0.0119048	0	0	0.0119048	0.380952	0.0357143	0.142857	0	0	0	0	0	0.107143	0.0238095	0.0119048	0	0	0.130952	0.0238095
2	32	14.3.2	2618	2016-10-31	3	F31	M	CF	2016-11-11	1	0.0232558	0	0.0119048	0	0	0	0	0.0238095	0.0238095	0	0.416667	0.0119048	0.0833333	0	0	0	0	0	0.0952381	0.0119048	0.0238095	0.0119048	0	0.142857	0.0238095
2	32	14.3.2	2618	2016-10-31	4	F22	F	CF	2016-11-11	1	0.045977	0	0.0120482	0	0	0	0	0.0120482	0	0	0.337349	0.060241	0.108434	0	0	0.0120482	0.0120482	0	0.0843373	0	0.0361446	0	0	0.156627	0.0240964
2	14	14.3.2	2618	2016-10-31	5	F20	F	CF	2016-11-11	1	0.0117647	0	0	0	0	0	0	0.0119048	0.0238095	0	0.428571	0	0.0833333	0	0	0	0	0	0.119048	0	0	0	0	0.238095	0.0238095
2	14	14.3.2	2618	2016-10-31	6	F28	M	CF	2016-11-11	1	0.0232558	0	0	0	0	0	0	0	0	0	0.440476	0.0833333	0.154762	0	0	0	0	0	0.0357143	0	0	0	0	0.142857	0.0238095
2	14	14.3.2	2618	2016-10-31	7	F26	F	CF	2016-11-11	1	0.0344828	0	0	0.0119048	0	0	0.0119048	0.0119048	0.0119048	0	0.392857	0.0357143	0.0714286	0	0	0.0119048	0	0	0.107143	0.0119048	0.047619	0	0	0.130952	0.0238095
2	33	14.3.2	2618	2016-10-31	8	F27	M	CF	2016-11-11	1	0.0235294	0	0.0120482	0	0	0.0120482	0.0240964	0.0240964	0.0240964	0	0.421687	0.0120482	0.120482	0	0	0	0.0120482	0	0.0361446	0	0.0240964	0	0	0.13253	0.0240964
2	33	14.3.2	2618	2016-10-31	9	F30	F	CF	2016-11-11	1	0.0344828	0	0	0	0	0	0	0	0	0	0.369048	0.0595238	0.0595238	0	0	0.0119048	0	0	0.119048	0.0238095	0.0119048	0	0	0.22619	0.0238095
2	14	14.3.2	2618	2016-10-31	10	F23	F	CF	2016-11-11	1	0.0229885	0.0114943	0.0119048	0	0	0	0.0119048	0	0	0	0.369048	0.0595238	0.107143	0	0	0	0	0	0.0833333	0	0	0	0	0.261905	0.0238095
2	14	14.3.2	2618	2016-10-31	11	F21	F	CF	2016-11-11	1	0.0344828	0	0	0	0	0	0	0.0119048	0.0119048	0	0.392857	0.0119048	0.142857	0	0	0.0119048	0	0	0.130952	0.0357143	0	0	0	0.142857	0.0238095
2	14	14.3.2	2618	2016-10-31	1	F25	F	CF	2016-11-16	2	0	0	0	0	0	0	0	0.0119048	0	0.0119048	0.464286	0.0833333	0.119048	0	0	0	0	0	0.0833333	0	0	0	0	0.190476	0.0238095
2	34	14.3.2	2618	2016-10-31	2	F24	M	CF	2016-11-16	2	0	0	0	0	0	0	0	0.0238095	0	0	0.607143	0.0357143	0.0595238	0	0	0	0	0	0.0952381	0	0	0	0	0.107143	0.0238095
2	34	14.3.2	2618	2016-10-31	3	F31	M	CF	2016-11-16	2	0	0	0	0	0	0	0	0.0119048	0	0	0.690476	0.0595238	0.0595238	0	0	0	0	0	0.047619	0	0	0	0	0.0714286	0.0238095
2	14	14.3.2	2618	2016-10-31	4	F22	F	CF	2016-11-16	2	0	0	0	0	0	0	0.0119048	0.0119048	0.0119048	0.0238095	0.547619	0.107143	0.0357143	0	0	0.0119048	0	0	0.0952381	0	0	0	0	0.0714286	0.0119048
2	14	14.3.2	2618	2016-10-31	5	F20	F	CF	2016-11-16	2	0	0	0	0	0	0	0	0.0238095	0	0	0.642857	0.0357143	0.0357143	0	0	0	0	0	0.0952381	0	0	0	0	0.107143	0.0238095
2	14	14.3.2	2618	2016-10-31	6	F28	M	CF	2016-11-16	2	0	0.0117647	0.0119048	0	0	0.0119048	0	0	0	0	0.559524	0.047619	0.107143	0	0	0	0	0	0.0238095	0	0	0	0	0.190476	0.0238095
2	35	14.3.2	2618	2016-10-31	7	F26	F	CF	2016-11-16	2	0	0	0	0	0	0	0	0.0119048	0	0	0.559524	0.0714286	0.0595238	0	0	0	0.0119048	0	0.0833333	0	0	0	0	0.119048	0.0238095
2	35	14.3.2	2618	2016-10-31	8	F27	M	CF	2016-11-16	2	0	0	0	0	0	0	0	0.0238095	0	0.0238095	0.607143	0.0833333	0.0357143	0	0	0	0.0119048	0	0.119048	0	0	0	0	0.0357143	0.0238095
2	14	14.3.2	2618	2016-10-31	9	F30	F	CF	2016-11-16	2	0	0	0	0	0	0	0.0238095	0	0.0119048	0	0.642857	0.119048	0.0714286	0	0	0	0	0	0.047619	0	0	0	0	0.047619	0.0238095
2	14	14.3.2	2618	2016-10-31	10	F23	F	CF	2016-11-16	2	0	0	0	0	0	0	0	0.0238095	0	0.0119048	0.738095	0.0238095	0.047619	0	0	0	0	0	0.047619	0.0119048	0	0	0	0.047619	0.0238095
2	14	14.3.2	2618	2016-10-31	11	F21	F	CF	2016-11-16	2	0	0	0	0	0	0	0	0.0357143	0	0	0.666667	0.0952381	0.047619	0	0	0	0	0	0.047619	0.0119048	0	0	0	0.0595238	0.0238095
2	36	14.3.2	2618	2016-10-31	1	F25	F	CF	2016-11-22	3	0.0117647	0	0.0238095	0	0	0	0.0119048	0.0238095	0	0	0.369048	0.0238095	0.0595238	0	0	0	0.0238095	0	0.0952381	0	0.0119048	0	0	0.25	0.0119048
2	36	14.3.2	2618	2016-10-31	2	F24	M	CF	2016-11-22	3	0.0232558	0	0	0	0	0	0	0.0357143	0	0.0119048	0.416667	0.0714286	0.047619	0	0	0	0	0	0.107143	0	0.0357143	0	0	0.178571	0.0119048
2	14	14.3.2	2618	2016-10-31	3	F31	M	CF	2016-11-22	3	0.0232558	0	0	0	0	0	0	0.0238095	0	0	0.369048	0.0952381	0.0714286	0	0	0	0	0	0.142857	0	0.047619	0	0	0.190476	0.0119048
2	14	14.3.2	2618	2016-10-31	4	F22	F	CF	2016-11-22	3	0.0232558	0	0	0	0	0	0	0.0714286	0	0.0119048	0.404762	0.0833333	0.0595238	0	0.0119048	0	0	0	0.0833333	0	0.0714286	0	0	0.119048	0.0119048
2	14	14.3.2	2618	2016-10-31	5	F20	F	CF	2016-11-22	3	0.0232558	0	0	0	0	0	0.0119048	0.0357143	0.0119048	0.0119048	0.440476	0.0357143	0.0357143	0	0	0	0	0	0.0952381	0.0119048	0.047619	0	0	0.142857	0.0119048
2	37	14.3.2	2618	2016-10-31	6	F28	M	CF	2016-11-22	3	0.0232558	0	0.0119048	0	0	0.0238095	0.0119048	0.0357143	0	0	0.380952	0.0714286	0.0952381	0	0	0.0119048	0	0	0.0595238	0	0.0119048	0	0	0.190476	0.0119048
2	37	14.3.2	2618	2016-10-31	7	F26	F	CF	2016-11-22	3	0.0340909	0.0113636	0	0	0	0	0	0.0119048	0	0.0119048	0.404762	0.0357143	0.0714286	0	0	0.0119048	0	0	0.047619	0.0238095	0.107143	0	0	0.166667	0.0119048
2	14	14.3.2	2618	2016-10-31	8	F27	M	CF	2016-11-22	3	0.0232558	0	0	0	0.0238095	0	0	0.0238095	0	0	0.392857	0.0714286	0.0714286	0	0	0	0	0	0.0595238	0.0238095	0.0119048	0	0	0.202381	0.0119048
2	14	14.3.2	2618	2016-10-31	9	F30	F	CF	2016-11-22	3	0.0229885	0.0114943	0	0.0238095	0	0	0.0119048	0.0238095	0	0	0.416667	0.0357143	0.0357143	0	0	0.0238095	0.0238095	0	0.119048	0.0119048	0.0238095	0	0	0.130952	0.0119048
2	14	14.3.2	2618	2016-10-31	10	F23	F	CF	2016-11-22	3	0.0116279	0.0116279	0.0238095	0	0	0	0	0.0119048	0.0238095	0	0.440476	0.0357143	0.0952381	0	0	0	0.0119048	0	0.0952381	0.0119048	0.0595238	0	0	0.130952	0.0119048
2	38	14.3.2	2618	2016-10-31	11	F21	F	CF	2016-11-22	3	0.0333333	0.0333333	0	0	0	0	0	0.047619	0	0	0.440476	0.0595238	0.0357143	0	0	0	0	0	0.0833333	0.0238095	0.0238095	0.0119048	0	0.154762	0.0119048
2	38	14.3.2	2618	2016-10-31	1	F25	F	CF	2016-11-27	4	0.0227273	0.0227273	0.0119048	0	0	0.0357143	0.0119048	0.0238095	0	0.047619	0.154762	0.0357143	0.119048	0	0	0	0	0	0.0952381	0.0357143	0.119048	0	0	0.178571	0
2	14	14.3.2	2618	2016-10-31	2	F24	M	CF	2016-11-27	4	0	0	0	0.0119048	0	0	0.0238095	0.0833333	0.0238095	0	0.357143	0.0595238	0.0238095	0	0	0	0	0	0.261905	0.0238095	0	0	0	0.0952381	0
2	14	14.3.2	2618	2016-10-31	3	F31	M	CF	2016-11-27	4	0.0232558	0	0	0	0	0	0	0.047619	0.0119048	0.0119048	0.297619	0.0357143	0.047619	0	0	0	0	0	0.214286	0.0119048	0.0714286	0	0	0.107143	0
2	14	14.3.2	2618	2016-10-31	4	F22	F	CF	2016-11-27	4	0.0344828	0	0.0119048	0	0	0	0.0119048	0	0.0119048	0.0119048	0.25	0.047619	0.119048	0.0119048	0	0.0238095	0.0119048	0	0.285714	0	0.0119048	0	0	0.130952	0
2	39	14.3.2	2618	2016-10-31	5	F20	F	CF	2016-11-27	4	0.0344828	0	0.0238095	0.0119048	0	0	0.0119048	0.0952381	0.0238095	0.0119048	0.285714	0.0238095	0.0595238	0	0	0.0119048	0	0	0.166667	0.0119048	0.0238095	0	0	0.130952	0
2	39	14.3.2	2618	2016-10-31	6	F28	M	CF	2016-11-27	4	0.0454545	0	0.0119048	0.0119048	0	0	0.0238095	0.0714286	0.0238095	0.0119048	0.333333	0.0238095	0.0357143	0	0	0	0.0119048	0	0.130952	0.0238095	0	0	0.0119048	0.130952	0
2	14	14.3.2	2618	2016-10-31	7	F26	F	CF	2016-11-27	4	0.0454545	0	0	0	0	0	0	0.0714286	0	0.0119048	0.321429	0.0357143	0.0357143	0	0	0	0.0238095	0	0.154762	0.0119048	0.0952381	0	0	0.130952	0
2	14	14.3.2	2618	2016-10-31	8	F27	M	CF	2016-11-27	4	0.0561798	0	0.0119048	0	0	0	0.0119048	0.130952	0.047619	0	0.321429	0.047619	0	0	0	0	0	0	0.142857	0.0119048	0.0238095	0	0	0.0833333	0
2	14	14.3.2	2618	2016-10-31	9	F30	F	CF	2016-11-27	4	0.0344828	0	0	0	0	0.0119048	0.0119048	0.0595238	0.0238095	0	0.25	0.0714286	0.0357143	0	0	0.0119048	0	0	0.22619	0.0357143	0.0238095	0	0	0.142857	0
2	40	14.3.2	2618	2016-10-31	10	F23	F	CF	2016-11-27	4	0.0117647	0	0	0	0	0	0	0.047619	0.0119048	0	0.309524	0.0238095	0.0595238	0	0	0	0.0119048	0	0.190476	0.0119048	0.0833333	0	0	0.178571	0
2	40	14.3.2	2618	2016-10-31	11	F21	F	CF	2016-11-27	4	0.0344828	0	0.0119048	0	0	0.0119048	0.0119048	0.0238095	0	0.0119048	0.321429	0.0238095	0.047619	0	0	0.0119048	0	0	0.25	0.0119048	0.0595238	0	0	0.119048	0
2	50	14.4.2	2570	2016-11-01	1	K26	F	NF	2016-11-11	1	0.0117647	0	0.0238095	0	0.0119048	0	0	0	0	0	0.511905	0.047619	0.0833333	0	0	0	0	0	0.0357143	0	0	0	0	0.202381	0.0119048
2	14	14.4.2	2570	2016-11-01	2	K31	F	NF	2016-11-11	1	0	0	0	0	0	0	0	0.0119048	0	0	0.619048	0.047619	0.0238095	0	0	0	0	0	0.0952381	0	0	0	0	0.166667	0.0119048
2	14	14.4.2	2570	2016-11-01	3	K28	M	NF	2016-11-11	1	0	0	0	0	0	0	0	0.0119048	0	0	0.666667	0.0714286	0.0714286	0	0	0	0	0	0.047619	0	0	0	0	0.0952381	0.0119048
2	14	14.4.2	2570	2016-11-01	4	K33	M	NF	2016-11-11	1	0.0117647	0	0	0	0	0	0	0.0119048	0	0	0.607143	0.047619	0.0357143	0	0	0.0119048	0	0	0.0952381	0	0	0	0	0.154762	0.0119048
2	51	14.4.2	2570	2016-11-01	5	K30	M	NF	2016-11-11	1	0	0	0	0	0	0	0	0.0238095	0	0	0.547619	0.047619	0.119048	0	0	0	0	0	0.047619	0.0119048	0	0	0	0.154762	0.0119048
2	51	14.4.2	2570	2016-11-01	6	K21	M	NF	2016-11-11	1	0.0232558	0	0	0	0	0	0	0	0	0	0.595238	0.0833333	0.0595238	0	0	0	0	0	0	0	0	0	0	0.190476	0.0119048
2	14	14.4.2	2570	2016-11-01	7	K35	M	NF	2016-11-11	1	0.0117647	0	0	0	0	0.0119048	0	0	0.0119048	0	0.607143	0.047619	0.0714286	0	0	0	0	0	0.0238095	0	0	0	0	0.202381	0.0119048
2	14	14.4.2	2570	2016-11-01	8	K34	F	NF	2016-11-11	1	0	0	0	0	0	0	0	0.0119048	0	0	0.595238	0.047619	0.0833333	0	0	0	0	0.0119048	0.0238095	0	0	0	0	0.166667	0.0119048
2	14	14.4.2	2570	2016-11-01	9	K27	F	NF	2016-11-11	1	0.0117647	0	0	0	0	0	0	0.0357143	0	0.0119048	0.583333	0.047619	0.047619	0	0	0	0	0	0.0714286	0	0	0	0	0.154762	0.0119048
2	52	14.4.2	2570	2016-11-01	11	K23	F	NF	2016-11-11	1	0.0117647	0	0	0	0	0	0	0	0	0	0.678571	0.0833333	0.0119048	0	0	0	0	0	0.047619	0	0	0	0	0.119048	0.0119048
2	52	14.4.2	2570	2016-11-01	12	K25	F	NF	2016-11-11	1	0.0232558	0	0	0	0	0	0	0	0	0	0.654762	0.0357143	0.119048	0	0	0	0	0	0.0119048	0	0	0	0	0.142857	0.0119048
2	14	14.4.2	2570	2016-11-01	14	K22	F	NF	2016-11-11	1	0.0117647	0	0	0	0.0119048	0	0	0	0	0	0.547619	0.107143	0.0714286	0	0	0	0	0	0.0238095	0	0	0	0	0.154762	0.0119048
2	14	14.4.2	2570	2016-11-01	1	K26	F	NF	2016-11-16	2	0.0232558	0	0	0	0	0	0	0	0.0119048	0	0.404762	0.0595238	0.119048	0	0	0	0	0	0.0952381	0	0	0	0	0.22619	0
2	14	14.4.2	2570	2016-11-01	2	K31	F	NF	2016-11-16	2	0.0344828	0	0	0	0	0	0	0.0119048	0.0119048	0.0119048	0.464286	0.0714286	0.107143	0	0	0	0	0	0.0714286	0.0119048	0	0	0	0.202381	0
2	53	14.4.2	2570	2016-11-01	3	K28	M	NF	2016-11-16	2	0.0344828	0	0	0	0	0.0119048	0	0.0238095	0.0119048	0	0.369048	0.047619	0.0595238	0	0	0.0714286	0	0	0.0595238	0	0	0	0	0.238095	0
2	53	14.4.2	2570	2016-11-01	4	K33	M	NF	2016-11-16	2	0.0232558	0	0.0238095	0	0	0	0	0	0.0357143	0	0.5	0.0714286	0.0595238	0	0	0	0	0	0.0714286	0	0	0	0	0.166667	0
2	14	14.4.2	2570	2016-11-01	5	K30	M	NF	2016-11-16	2	0.0344828	0	0.0119048	0	0	0	0.0238095	0.0119048	0.0119048	0.0119048	0.380952	0.142857	0.0952381	0	0	0	0	0	0.0595238	0	0	0	0	0.178571	0
2	14	14.4.2	2570	2016-11-01	6	K21	M	NF	2016-11-16	2	0.0344828	0	0.0119048	0	0	0	0.0119048	0.0119048	0	0	0.452381	0.119048	0.0714286	0	0	0	0	0	0.0714286	0	0	0	0	0.130952	0
2	14	14.4.2	2570	2016-11-01	7	K35	M	NF	2016-11-16	2	0.0232558	0	0.0238095	0	0	0.0119048	0	0	0.0119048	0	0.392857	0.0119048	0.107143	0	0	0	0	0	0.0833333	0.0119048	0	0	0	0.285714	0
2	54	14.4.2	2570	2016-11-01	8	K34	F	NF	2016-11-16	2	0.0454545	0	0	0	0	0	0.0119048	0	0.0238095	0	0.333333	0.0357143	0.0714286	0	0	0.0119048	0	0	0.0833333	0.0119048	0	0	0.0119048	0.321429	0
2	54	14.4.2	2570	2016-11-01	9	K27	F	NF	2016-11-16	2	0.0344828	0	0	0	0	0	0	0.0119048	0	0	0.5	0.0833333	0.0833333	0	0	0.0119048	0	0	0.0595238	0.0119048	0	0	0	0.154762	0
2	14	14.4.2	2570	2016-11-01	11	K23	F	NF	2016-11-16	2	0.0344828	0	0	0	0	0	0.0119048	0.0119048	0.0119048	0	0.428571	0.107143	0.0714286	0	0	0.0119048	0	0.0119048	0.107143	0	0	0	0	0.130952	0
2	14	14.4.2	2570	2016-11-01	12	K25	F	NF	2016-11-16	2	0.0229885	0.0114943	0	0	0	0	0	0	0	0	0.416667	0.0952381	0.0952381	0	0	0	0	0	0.0952381	0.0119048	0	0	0	0.22619	0
2	14	14.4.2	2570	2016-11-01	14	K22	F	NF	2016-11-16	2	0.0344828	0	0.0238095	0	0.0119048	0.0119048	0.0238095	0.0119048	0	0	0.452381	0.107143	0.119048	0	0	0	0	0	0.0357143	0.0119048	0	0	0	0.154762	0
2	55	14.4.2	2570	2016-11-01	1	K26	F	NF	2016-11-22	3	0	0.0117647	0	0	0	0	0	0.0238095	0	0	0.619048	0.0833333	0.0357143	0	0	0.0238095	0	0	0.047619	0	0	0	0	0.107143	0.0119048
2	55	14.4.2	2570	2016-11-01	2	K31	F	NF	2016-11-22	3	0.0232558	0	0	0	0.0119048	0	0.0238095	0	0.0238095	0.0119048	0.583333	0.0952381	0.0238095	0	0.0119048	0	0	0	0.0833333	0	0	0	0	0.0833333	0.0119048
2	14	14.4.2	2570	2016-11-01	3	K28	M	NF	2016-11-22	3	0.0232558	0	0	0	0	0	0	0.0238095	0	0	0.595238	0.047619	0.047619	0	0.0238095	0	0	0	0.107143	0.0119048	0	0	0	0.107143	0.0119048
2	14	14.4.2	2570	2016-11-01	4	K33	M	NF	2016-11-22	3	0	0	0	0	0	0	0	0	0.0119048	0	0.77381	0.0238095	0.0357143	0	0	0	0	0	0.047619	0	0	0	0.0357143	0.047619	0
2	14	14.4.2	2570	2016-11-01	5	K30	M	NF	2016-11-22	3	0.0344828	0	0	0	0	0	0	0.0119048	0.0238095	0	0.535714	0.130952	0.0714286	0	0.0119048	0.0119048	0	0	0.0119048	0.0238095	0	0	0	0.107143	0.0119048
2	56	14.4.2	2570	2016-11-01	6	K21	M	NF	2016-11-22	3	0.0117647	0	0	0	0	0	0	0.0119048	0.0119048	0	0.630952	0.0833333	0.047619	0	0	0	0	0	0.0595238	0	0	0	0.0119048	0.0714286	0.0119048
2	56	14.4.2	2570	2016-11-01	7	K35	M	NF	2016-11-22	3	0.0117647	0	0	0	0	0	0	0	0	0	0.619048	0.0357143	0.0952381	0	0	0	0	0	0.0595238	0	0	0	0	0.130952	0.0119048
2	14	14.4.2	2570	2016-11-01	8	K34	F	NF	2016-11-22	3	0	0	0	0	0	0	0	0	0	0	0.595238	0.107143	0.0357143	0	0.0357143	0	0	0	0.0595238	0	0	0	0.0119048	0.119048	0.0119048
2	14	14.4.2	2570	2016-11-01	9	K27	F	NF	2016-11-22	3	0.0232558	0	0	0	0.0119048	0	0	0	0.0119048	0.0119048	0.571429	0.0595238	0.0595238	0	0.0119048	0.0357143	0	0	0.0952381	0	0	0	0	0.107143	0
2	14	14.4.2	2570	2016-11-01	11	K23	F	NF	2016-11-22	3	0.0232558	0	0	0	0	0	0	0	0.0238095	0	0.595238	0.0595238	0.0357143	0	0.0238095	0	0	0	0.047619	0	0	0	0	0.119048	0
2	57	14.4.2	2570	2016-11-01	12	K25	F	NF	2016-11-22	3	0.0232558	0	0	0	0	0	0	0.0238095	0.0238095	0	0.559524	0.0595238	0.0357143	0	0	0.0119048	0	0	0.0833333	0.0119048	0	0	0	0.166667	0
2	57	14.4.2	2570	2016-11-01	14	K22	F	NF	2016-11-22	3	0	0	0	0	0	0.0119048	0	0	0	0	0.761905	0.0238095	0.0952381	0	0	0	0	0	0.0119048	0	0	0	0	0.0714286	0
2	14	14.4.2	2570	2016-11-01	1	K26	F	NF	2016-11-27	4	0	0.0117647	0	0	0	0	0	0	0	0	0.607143	0.047619	0.0238095	0	0	0	0	0	0.0952381	0	0	0	0	0.166667	0.0238095
2	14	14.4.2	2570	2016-11-01	2	K31	F	NF	2016-11-27	4	0.0232558	0	0.0119048	0	0	0.0119048	0	0	0	0	0.607143	0.0357143	0.0595238	0	0	0	0	0	0.0952381	0.0119048	0	0	0	0.0952381	0.0238095
2	14	14.4.2	2570	2016-11-01	3	K28	M	NF	2016-11-27	4	0.0232558	0	0.0119048	0	0	0	0.0119048	0	0.0119048	0	0.535714	0.0238095	0.0357143	0	0	0.0119048	0	0.0119048	0.0714286	0	0	0	0	0.178571	0.0238095
2	58	14.4.2	2570	2016-11-01	4	K33	M	NF	2016-11-27	4	0.0232558	0	0.0119048	0	0	0	0	0.0119048	0.0595238	0	0.547619	0.0714286	0.0595238	0	0.0119048	0	0	0	0.0833333	0	0	0	0	0.0952381	0.0119048
2	58	14.4.2	2570	2016-11-01	5	K30	M	NF	2016-11-27	4	0.0340909	0.0113636	0	0	0	0	0	0	0.0357143	0	0.428571	0.0952381	0.107143	0	0	0	0	0	0.0357143	0	0	0	0.0119048	0.166667	0.0238095
2	14	14.4.2	2570	2016-11-01	6	K21	M	NF	2016-11-27	4	0.0116279	0.0116279	0	0	0.0119048	0.0119048	0	0.0119048	0.0357143	0	0.559524	0.047619	0.047619	0	0	0	0	0.0119048	0.0833333	0	0	0	0	0.119048	0.0238095
2	14	14.4.2	2570	2016-11-01	7	K35	M	NF	2016-11-27	4	0	0	0	0	0.0119048	0	0	0.0357143	0.0595238	0.0119048	0.452381	0.0119048	0.0595238	0	0	0	0	0	0.0952381	0	0	0	0.0119048	0.214286	0.0238095
2	14	14.4.2	2570	2016-11-01	8	K34	F	NF	2016-11-27	4	0.0344828	0	0	0	0	0.0238095	0	0.0119048	0.0357143	0.0119048	0.440476	0.0357143	0.0833333	0	0	0.0119048	0	0.0119048	0.0714286	0	0	0	0	0.178571	0.0238095
2	59	14.4.2	2570	2016-11-01	9	K27	F	NF	2016-11-27	4	0.0117647	0	0.0119048	0	0.0119048	0	0	0.0238095	0.047619	0	0.511905	0.0238095	0.0357143	0	0	0	0	0	0.0952381	0	0	0	0	0.178571	0.0238095
2	59	14.4.2	2570	2016-11-01	11	K23	F	NF	2016-11-27	4	0.0117647	0	0.0119048	0	0	0	0.0119048	0.0357143	0.047619	0	0.511905	0.0357143	0.0357143	0	0	0	0	0	0.0595238	0	0	0	0.0357143	0.154762	0.0238095
2	14	14.4.2	2570	2016-11-01	12	K25	F	NF	2016-11-27	4	0	0	0	0	0	0	0	0.0119048	0.0238095	0.0238095	0.5	0.0595238	0.047619	0	0	0	0	0	0.0833333	0	0	0	0	0.214286	0.0238095
2	14	14.4.2	2570	2016-11-01	14	K22	F	NF	2016-11-27	4	0.0229885	0.0114943	0	0	0.0119048	0	0.0119048	0	0.0833333	0	0.547619	0.0357143	0.0595238	0	0	0	0	0	0.0595238	0	0	0	0	0.119048	0.0238095
2	71	14.5.2	2785	2016-11-01	1	M28	M	CF	2016-11-11	1	0	0	0	0	0	0	0	0.0119048	0	0.0119048	0.535714	0.107143	0.154762	0	0	0	0	0	0.0119048	0	0	0	0	0.107143	0.047619
2	71	14.5.2	2785	2016-11-01	2	M27	M	CF	2016-11-11	1	0.0117647	0	0	0	0	0	0	0	0	0.0119048	0.535714	0.0357143	0.107143	0	0	0.0357143	0	0.0119048	0.0238095	0	0	0	0	0.130952	0.047619
2	14	14.5.2	2785	2016-11-01	3	M22	F	CF	2016-11-11	1	0.0561798	0	0	0	0	0	0	0.0119048	0	0	0.488095	0.047619	0.0952381	0	0	0	0.0119048	0.0119048	0.0714286	0	0	0	0.0238095	0.0833333	0.047619
2	14	14.5.2	2785	2016-11-01	4	M21	M	CF	2016-11-11	1	0.0344828	0	0.0119048	0	0	0	0	0	0	0	0.511905	0.0357143	0.0833333	0	0	0	0	0	0.0357143	0	0	0	0	0.178571	0.047619
2	14	14.5.2	2785	2016-11-01	5	M30	F	CF	2016-11-11	1	0.0232558	0	0	0	0	0	0	0.0238095	0.0119048	0.0119048	0.357143	0.0357143	0.119048	0	0	0.0238095	0.0119048	0	0.107143	0	0.0238095	0	0	0.178571	0.047619
2	72	14.5.2	2785	2016-11-01	6	M26	M	CF	2016-11-11	1	0.0232558	0	0	0	0	0	0	0.0238095	0	0	0.416667	0.0714286	0.0833333	0	0	0	0	0	0.119048	0.0119048	0	0	0.0119048	0.0952381	0.047619
2	72	14.5.2	2785	2016-11-01	7	M33	F	CF	2016-11-11	1	0.0454545	0	0.0119048	0	0	0	0	0	0	0	0.416667	0.047619	0.0833333	0	0	0	0.0119048	0.0238095	0.0357143	0	0.0119048	0	0.0119048	0.22619	0.047619
2	14	14.5.2	2785	2016-11-01	8	M24	F	CF	2016-11-11	1	0.0561798	0	0	0	0	0	0	0.0119048	0	0.0119048	0.380952	0.0952381	0.119048	0	0	0	0	0	0.047619	0	0	0	0	0.178571	0.047619
2	14	14.5.2	2785	2016-11-01	9	M29	M	CF	2016-11-11	1	0.0348837	0	0	0	0	0	0	0	0	0.0240964	0.445783	0.0120482	0.192771	0	0	0	0	0	0.0361446	0	0	0	0.0240964	0.156627	0.0481928
2	14	14.5.2	2785	2016-11-01	10	M20	M	CF	2016-11-11	1	0.0860215	0.0107527	0	0	0.0119048	0	0	0	0	0.0119048	0.464286	0.0238095	0.0952381	0	0	0	0	0.0119048	0.0238095	0	0	0	0.0238095	0.154762	0.047619
2	73	14.5.2	2785	2016-11-01	11	M32	M	CF	2016-11-11	1	0.0232558	0	0	0	0	0	0	0	0	0.0357143	0.488095	0.0595238	0.107143	0	0	0	0	0	0.0714286	0	0	0	0.0119048	0.119048	0.047619
2	73	14.5.2	2785	2016-11-01	12	M23	M	CF	2016-11-11	1	0.0561798	0	0	0	0	0	0	0	0	0	0.428571	0.0714286	0.0952381	0	0	0	0	0	0.0357143	0	0	0	0.0119048	0.214286	0.047619
2	14	14.5.2	2785	2016-11-01	13	M31	M	CF	2016-11-11	1	0.0555556	0.0111111	0	0	0	0	0	0	0.0119048	0.0119048	0.380952	0.0357143	0.130952	0	0.0119048	0.0119048	0	0	0.0595238	0.0119048	0	0.0119048	0	0.154762	0.047619
2	14	14.5.2	2785	2016-11-01	14	M25	M	CF	2016-11-11	1	0.045977	0	0.0120482	0	0	0	0	0	0	0	0.481928	0.13253	0.120482	0	0	0.0120482	0	0.0120482	0.0240964	0	0	0	0.0240964	0.060241	0.0481928
2	14	14.5.2	2785	2016-11-01	1	M28	M	CF	2016-11-16	2	0.0117647	0	0	0	0.0119048	0.0119048	0	0	0.0119048	0	0.440476	0.0714286	0.0833333	0	0	0	0	0.0238095	0.0595238	0	0.047619	0	0	0.202381	0.0119048
2	74	14.5.2	2785	2016-11-01	2	M27	M	CF	2016-11-16	2	0	0	0	0	0	0	0	0	0.0119048	0	0.440476	0.107143	0.0952381	0	0	0	0	0	0.0238095	0	0.0595238	0	0.0238095	0.214286	0.0119048
2	74	14.5.2	2785	2016-11-01	4	M21	M	CF	2016-11-16	2	0.0344828	0	0.0119048	0	0	0	0	0.0119048	0	0.0119048	0.488095	0.047619	0.0357143	0	0	0.0119048	0.0119048	0.0119048	0.047619	0	0.0119048	0	0.0119048	0.178571	0.0119048
2	14	14.5.2	2785	2016-11-01	5	M30	F	CF	2016-11-16	2	0.0444444	0.0222222	0.0119048	0	0	0	0.0119048	0.0238095	0.0357143	0.0119048	0.369048	0.0357143	0.047619	0	0	0.0119048	0	0.0119048	0.0238095	0.0119048	0.0119048	0	0.0119048	0.25	0.0119048
2	14	14.5.2	2785	2016-11-01	6	M26	M	CF	2016-11-16	2	0.0454545	0	0.0238095	0	0	0	0	0.0119048	0.0119048	0	0.369048	0.0595238	0.047619	0	0	0	0	0	0.142857	0	0.0238095	0	0.0238095	0.178571	0.0119048
2	14	14.5.2	2785	2016-11-01	8	M24	F	CF	2016-11-16	2	0.0344828	0	0	0	0	0	0	0.0357143	0.0119048	0.0119048	0.357143	0.0714286	0.0595238	0	0	0.0119048	0.0119048	0.0119048	0.0833333	0	0.047619	0	0.0357143	0.178571	0.0119048
2	75	14.5.2	2785	2016-11-01	9	M29	M	CF	2016-11-16	2	0.0229885	0.0114943	0.0238095	0	0	0	0	0	0.0119048	0	0.309524	0.0714286	0.0595238	0	0	0.0119048	0	0.0238095	0.0833333	0	0.0119048	0	0	0.297619	0.0119048
2	75	14.5.2	2785	2016-11-01	10	M20	M	CF	2016-11-16	2	0.0344828	0	0	0	0	0	0	0.0238095	0.0119048	0	0.428571	0.047619	0.047619	0	0	0	0.0119048	0.0119048	0.107143	0	0.0119048	0.0238095	0	0.154762	0.0119048
2	14	14.5.2	2785	2016-11-01	11	M32	M	CF	2016-11-16	2	0.0232558	0	0	0	0	0	0	0	0.0238095	0	0.416667	0.0833333	0.0357143	0	0.0119048	0.0119048	0	0.0119048	0.0952381	0	0.0119048	0	0	0.202381	0.0119048
2	14	14.5.2	2785	2016-11-01	12	M23	M	CF	2016-11-16	2	0.0232558	0	0.0119048	0.0119048	0	0.0119048	0	0	0.0238095	0	0.416667	0.047619	0.0238095	0	0	0.0119048	0.0119048	0.0119048	0.0952381	0	0	0	0	0.22619	0.0119048
2	14	14.5.2	2785	2016-11-01	13	M31	M	CF	2016-11-16	2	0.0232558	0	0.0119048	0	0	0	0	0	0	0.0119048	0.452381	0.0595238	0.0357143	0	0.0119048	0	0	0.0119048	0.0833333	0	0.0357143	0	0.0119048	0.202381	0.0119048
2	76	14.5.2	2785	2016-11-01	14	M25	M	CF	2016-11-16	2	0.0449438	0.011236	0	0	0	0	0	0.0238095	0.0119048	0.0119048	0.428571	0.0595238	0.0238095	0	0	0	0	0	0.142857	0	0.0119048	0	0.0238095	0.178571	0.0119048
2	76	14.5.2	2785	2016-11-01	1	M28	M	CF	2016-11-22	3	0	0	0	0	0	0	0.0238095	0	0	0	0.654762	0.0595238	0.0952381	0	0	0	0	0	0.047619	0	0	0	0	0.0714286	0
2	14	14.5.2	2785	2016-11-01	2	M27	M	CF	2016-11-22	3	0.0232558	0	0	0.0119048	0	0	0	0.0119048	0	0	0.595238	0.0595238	0.0714286	0	0	0	0	0	0.0833333	0	0.0119048	0	0.0119048	0.0952381	0
2	14	14.5.2	2785	2016-11-01	4	M21	M	CF	2016-11-22	3	0.0232558	0	0	0	0	0	0	0.0357143	0.0119048	0	0.440476	0.0238095	0.0714286	0	0	0	0	0	0.0595238	0	0.0119048	0.0119048	0	0.190476	0
2	14	14.5.2	2785	2016-11-01	5	M30	F	CF	2016-11-22	3	0.0232558	0	0	0	0	0	0	0.0119048	0	0	0.440476	0.0357143	0.0357143	0	0.0119048	0	0	0	0.178571	0	0.0357143	0.0119048	0.0238095	0.130952	0
2	77	14.5.2	2785	2016-11-01	6	M26	M	CF	2016-11-22	3	0.0232558	0	0	0	0	0.0119048	0.0119048	0.0238095	0.0119048	0	0.369048	0.0595238	0.0595238	0.0119048	0	0.0119048	0	0	0.130952	0.0119048	0.0238095	0	0.0238095	0.107143	0
2	77	14.5.2	2785	2016-11-01	8	M24	F	CF	2016-11-22	3	0.0232558	0	0	0	0.0119048	0	0	0.0357143	0.0238095	0	0.297619	0.0357143	0.0238095	0	0.0119048	0.0238095	0	0	0.107143	0.0238095	0.0595238	0	0.0238095	0.22619	0
2	14	14.5.2	2785	2016-11-01	9	M29	M	CF	2016-11-22	3	0.0117647	0	0	0	0	0.0119048	0.0119048	0.047619	0.0238095	0	0.380952	0.0595238	0.0714286	0	0	0	0	0	0.0952381	0	0.0119048	0	0.0119048	0.178571	0
2	14	14.5.2	2785	2016-11-01	10	M20	M	CF	2016-11-22	3	0.0117647	0	0	0	0	0	0	0.0714286	0	0	0.440476	0.047619	0.047619	0	0	0	0.0119048	0	0.119048	0.0119048	0	0	0.0119048	0.107143	0
2	14	14.5.2	2785	2016-11-01	12	M23	M	CF	2016-11-22	3	0.0117647	0	0	0	0	0	0	0.0119048	0.0119048	0	0.52381	0.0357143	0.0238095	0	0	0	0	0.0119048	0.142857	0.0238095	0.0238095	0	0	0.154762	0
2	78	14.5.2	2785	2016-11-01	13	M31	M	CF	2016-11-22	3	0.0117647	0	0	0	0.0119048	0	0.0119048	0.0357143	0.0238095	0	0.321429	0.047619	0.0357143	0	0.0357143	0.0119048	0	0	0.130952	0	0.0238095	0.0238095	0	0.214286	0
2	78	14.5.2	2785	2016-11-01	14	M25	M	CF	2016-11-22	3	0.0117647	0	0	0	0	0	0	0	0.0119048	0	0.52381	0.0595238	0.0833333	0	0	0.0238095	0	0	0.119048	0	0	0	0	0.0595238	0
2	14	14.5.2	2785	2016-11-01	1	M28	M	CF	2016-11-27	4	0.0232558	0	0	0	0	0	0	0.0119048	0	0	0.440476	0.154762	0.0714286	0.0119048	0	0	0	0	0.0714286	0.0119048	0.0119048	0	0	0.130952	0.0238095
2	14	14.5.2	2785	2016-11-01	2	M27	M	CF	2016-11-27	4	0.0449438	0.011236	0	0	0	0	0	0.0119048	0.0238095	0.0119048	0.345238	0.0714286	0.0238095	0	0.0119048	0	0	0	0.166667	0	0.0238095	0	0	0.178571	0.0238095
2	14	14.5.2	2785	2016-11-01	4	M21	M	CF	2016-11-27	4	0.0752688	0.0215054	0.0119048	0.0119048	0	0.0238095	0	0.0119048	0.0238095	0.0119048	0.392857	0.0714286	0	0	0.0119048	0	0	0.0119048	0.0952381	0.0119048	0.0238095	0	0.0119048	0.107143	0.0238095
2	79	14.5.2	2785	2016-11-01	5	M30	F	CF	2016-11-27	4	0.0116279	0.0116279	0	0	0	0	0	0.0238095	0.0238095	0	0.27381	0.0238095	0.0714286	0	0	0.0119048	0	0	0.166667	0	0.142857	0	0.0238095	0.178571	0.0238095
2	79	14.5.2	2785	2016-11-01	6	M26	M	CF	2016-11-27	4	0.0561798	0	0.0119048	0	0	0	0	0.0357143	0.0238095	0.0119048	0.25	0.0357143	0.0833333	0	0	0.0119048	0	0	0.166667	0	0.0595238	0	0.0119048	0.142857	0.0238095
2	14	14.5.2	2785	2016-11-01	8	M24	F	CF	2016-11-27	4	0.0232558	0	0	0	0	0.0119048	0	0.0357143	0.0119048	0	0.333333	0.0238095	0.107143	0	0	0	0	0	0.166667	0.0119048	0.0714286	0.0119048	0	0.107143	0.0238095
2	14	14.5.2	2785	2016-11-01	9	M29	M	CF	2016-11-27	4	0.0561798	0	0.0119048	0	0	0	0	0.0238095	0	0	0.333333	0.0238095	0.0952381	0	0	0	0.0119048	0	0.154762	0.0119048	0.0952381	0	0	0.0833333	0.0238095
2	14	14.5.2	2785	2016-11-01	10	M20	M	CF	2016-11-27	4	0.0344828	0	0	0	0	0	0.0119048	0	0.0119048	0	0.297619	0.047619	0.047619	0	0	0	0.0119048	0	0.285714	0	0.0119048	0	0.0238095	0.142857	0.0238095
2	80	14.5.2	2785	2016-11-01	12	M23	M	CF	2016-11-27	4	0.0454545	0	0	0	0	0	0	0.0357143	0	0	0.357143	0.0357143	0.107143	0.0119048	0	0	0	0	0.119048	0.0119048	0.0238095	0.0119048	0	0.0833333	0.0238095
2	80	14.5.2	2785	2016-11-01	13	M31	M	CF	2016-11-27	4	0.0449438	0.011236	0	0	0	0	0	0.0119048	0.0119048	0	0.333333	0.0238095	0.0952381	0.0119048	0	0	0	0	0.190476	0	0.0357143	0.0119048	0.0357143	0.119048	0.0238095
2	14	14.5.2	2785	2016-11-01	14	M25	M	CF	2016-11-27	4	0.0666667	0	0.0119048	0.0119048	0	0	0	0.0357143	0.047619	0	0.333333	0.0714286	0	0.0119048	0	0.0119048	0	0	0.130952	0	0.0595238	0.0119048	0.0119048	0.0833333	0.0238095
2	14	14.6.2	2722	2016-11-03	1	P20	F	CF	2016-11-11	1	0	0	0	0	0	0	0.0119048	0	0	0.0119048	0.678571	0.0357143	0.0595238	0	0	0	0	0	0.0595238	0	0	0	0	0.107143	0.0238095
2	88	14.6.2	2722	2016-11-03	2	P30	F	CF	2016-11-11	1	0.0117647	0	0	0	0	0	0.0119048	0	0	0.0119048	0.619048	0.0595238	0.0357143	0	0	0.0119048	0.0119048	0	0.0595238	0.0119048	0	0	0	0.107143	0.0238095
2	88	14.6.2	2722	2016-11-03	3	P27	F	CF	2016-11-11	1	0.0232558	0	0	0	0	0	0	0	0	0	0.678571	0.0714286	0.047619	0	0	0	0	0	0.0357143	0	0	0	0	0.0952381	0.0238095
2	14	14.6.2	2722	2016-11-03	4	P29	M	CF	2016-11-11	1	0.0117647	0	0	0	0	0	0	0	0	0	0.738095	0.0238095	0.0119048	0	0	0	0	0	0.0595238	0	0	0	0	0.119048	0.0238095
2	14	14.6.2	2722	2016-11-03	5	P21	F	CF	2016-11-11	1	0.0117647	0	0	0	0	0	0.0238095	0	0	0	0.642857	0.0714286	0.0357143	0	0	0	0	0	0.0714286	0	0	0	0	0.119048	0.0238095
2	14	14.6.2	2722	2016-11-03	7	P23	M	CF	2016-11-11	1	0.0117647	0	0	0	0	0.0119048	0	0	0.0119048	0	0.702381	0.0357143	0.0595238	0	0	0	0	0	0	0	0	0	0	0.107143	0.0238095
2	89	14.6.2	2722	2016-11-03	8	P28	M	CF	2016-11-11	1	0.0116279	0.0116279	0	0	0	0.0119048	0	0.0238095	0.0119048	0.0119048	0.535714	0.0357143	0.0595238	0	0	0	0	0	0.0714286	0	0	0	0	0.130952	0.0238095
2	89	14.6.2	2722	2016-11-03	9	P31	M	CF	2016-11-11	1	0.0117647	0	0	0	0	0	0	0.0119048	0.0238095	0	0.619048	0.0714286	0.0595238	0	0	0	0	0	0.0595238	0	0	0	0	0.107143	0.0238095
2	14	14.6.2	2722	2016-11-03	10	P32	F	CF	2016-11-11	1	0	0	0	0	0	0	0.0119048	0.0357143	0	0	0.702381	0	0.047619	0	0	0	0	0	0.0238095	0	0	0	0	0.130952	0.0238095
2	14	14.6.2	2722	2016-11-03	11	P26	M	CF	2016-11-11	1	0.0117647	0	0	0	0	0	0	0	0.0119048	0.0119048	0.642857	0.0357143	0.0714286	0	0	0	0	0	0.0357143	0	0	0	0	0.119048	0.0238095
2	14	14.6.2	2722	2016-11-03	12	P24	F	CF	2016-11-11	1	0.0229885	0.0114943	0	0	0	0.0238095	0	0.0119048	0.0119048	0.0119048	0.630952	0.0357143	0.0595238	0	0	0	0	0	0.0238095	0	0	0	0	0.119048	0.0238095
2	90	14.6.2	2722	2016-11-03	13	P25	M	CF	2016-11-11	1	0.0117647	0	0	0	0	0	0.0119048	0	0	0	0.761905	0.0238095	0.0357143	0	0	0	0	0	0.0238095	0	0	0	0	0.0714286	0.0238095
2	90	14.6.2	2722	2016-11-03	1	P20	F	CF	2016-11-16	2	0.0232558	0	0	0	0	0	0	0.0119048	0	0	0.642857	0.0357143	0.0714286	0.0119048	0	0	0	0	0.0357143	0.0119048	0	0	0.0119048	0.107143	0
2	14	14.6.2	2722	2016-11-03	2	P30	F	CF	2016-11-16	2	0.0232558	0	0	0	0.0119048	0.0119048	0	0	0.0238095	0	0.595238	0.107143	0.0595238	0	0	0	0	0	0.0119048	0	0	0	0.0119048	0.0952381	0
2	14	14.6.2	2722	2016-11-03	3	P27	F	CF	2016-11-16	2	0	0	0	0	0	0	0.0119048	0	0	0	0.619048	0.107143	0.119048	0	0	0	0	0	0.0238095	0	0	0	0	0.107143	0
2	14	14.6.2	2722	2016-11-03	4	P29	M	CF	2016-11-16	2	0.0117647	0	0	0	0	0	0	0	0	0	0.666667	0.0357143	0.0833333	0	0	0	0	0	0.0357143	0	0	0	0	0.119048	0
2	91	14.6.2	2722	2016-11-03	5	P21	F	CF	2016-11-16	2	0.0561798	0	0	0	0.0119048	0	0.0119048	0.0119048	0	0	0.595238	0.047619	0.0952381	0	0	0	0	0	0.0119048	0	0.0119048	0	0	0.130952	0
2	91	14.6.2	2722	2016-11-03	7	P23	M	CF	2016-11-16	2	0.0344828	0	0.0119048	0	0	0	0	0	0	0.0119048	0.666667	0.0357143	0.0595238	0	0	0	0	0	0.0357143	0	0.0119048	0	0	0.047619	0
2	14	14.6.2	2722	2016-11-03	8	P28	M	CF	2016-11-16	2	0.0344828	0	0	0	0	0	0.0119048	0	0.0119048	0.0119048	0.630952	0.0238095	0.047619	0	0	0	0.0238095	0	0.047619	0	0.0238095	0	0.0119048	0.0952381	0
2	14	14.6.2	2722	2016-11-03	9	P31	M	CF	2016-11-16	2	0.0117647	0	0	0	0.0119048	0.0119048	0.0119048	0	0.0119048	0.0119048	0.607143	0.047619	0.107143	0	0	0	0.0119048	0	0.0595238	0	0.0119048	0	0	0.0833333	0
2	14	14.6.2	2722	2016-11-03	10	P32	F	CF	2016-11-16	2	0.0116279	0.0116279	0	0	0	0	0	0.0238095	0.0238095	0	0.678571	0	0.0833333	0	0	0	0	0	0	0	0	0	0.0119048	0.119048	0
2	92	14.6.2	2722	2016-11-03	11	P26	M	CF	2016-11-16	2	0.0340909	0.0113636	0	0	0	0	0.0119048	0	0	0	0.47619	0.0952381	0.0952381	0	0	0	0	0	0.047619	0	0.0119048	0	0.0119048	0.119048	0
2	92	14.6.2	2722	2016-11-03	12	P24	F	CF	2016-11-16	2	0.0449438	0.011236	0	0	0.0119048	0	0.0357143	0	0.0119048	0	0.47619	0.0595238	0.0714286	0	0	0	0	0	0.0714286	0	0.0238095	0	0	0.154762	0
2	14	14.6.2	2722	2016-11-03	13	P25	M	CF	2016-11-16	2	0.0235294	0	0	0	0	0	0	0.0240964	0.0120482	0	0.662651	0.060241	0.0843373	0	0	0	0	0	0.0240964	0	0	0	0.0120482	0.0722892	0
2	14	14.6.2	2722	2016-11-03	1	P20	F	CF	2016-11-22	3	0.0232558	0	0	0	0	0.0119048	0.0119048	0	0	0	0.559524	0.0595238	0.0952381	0	0	0.0119048	0	0	0.0952381	0.0119048	0.0238095	0	0	0.047619	0.0119048
2	14	14.6.2	2722	2016-11-03	2	P30	F	CF	2016-11-22	3	0	0	0	0	0.0238095	0	0	0.0119048	0.0119048	0	0.535714	0.0714286	0.0714286	0	0.0119048	0.0119048	0	0	0.047619	0.0119048	0.047619	0	0	0.107143	0.0119048
2	93	14.6.2	2722	2016-11-03	3	P27	F	CF	2016-11-22	3	0.0344828	0	0.0119048	0	0	0	0	0.0119048	0	0	0.595238	0.0833333	0.047619	0	0	0	0	0	0.0357143	0	0.0238095	0	0	0.0595238	0.0119048
2	93	14.6.2	2722	2016-11-03	4	P29	M	CF	2016-11-22	3	0.0117647	0	0	0	0	0	0	0	0	0	0.619048	0	0.107143	0	0	0.0119048	0	0	0.0952381	0	0.0119048	0	0	0.0952381	0.0119048
2	14	14.6.2	2722	2016-11-03	5	P21	F	CF	2016-11-22	3	0.0344828	0	0	0	0	0.0119048	0	0	0.0238095	0	0.619048	0.047619	0.0714286	0	0	0.0119048	0	0	0.0595238	0	0.0119048	0	0	0.0595238	0.0119048
2	14	14.6.2	2722	2016-11-03	7	P23	M	CF	2016-11-22	3	0	0	0	0	0	0	0	0	0	0.0238095	0.678571	0.047619	0.0357143	0	0.0119048	0	0	0	0.0833333	0	0	0	0	0.0238095	0.0119048
2	14	14.6.2	2722	2016-11-03	8	P28	M	CF	2016-11-22	3	0.0232558	0	0.0119048	0.0119048	0	0	0	0	0.0119048	0	0.607143	0.0357143	0.047619	0	0	0	0	0	0.0595238	0	0.0238095	0	0.0119048	0.107143	0.0119048
2	94	14.6.2	2722	2016-11-03	9	P31	M	CF	2016-11-22	3	0.0344828	0	0	0	0	0.0119048	0	0.0119048	0.0238095	0.0238095	0.595238	0.0357143	0.0714286	0.0119048	0	0	0	0	0.0595238	0.0119048	0	0	0	0.0714286	0
2	94	14.6.2	2722	2016-11-03	10	P32	F	CF	2016-11-22	3	0.0344828	0	0	0	0	0	0	0	0.0119048	0	0.678571	0.0595238	0.047619	0	0	0	0.0119048	0	0.0714286	0	0	0	0	0.0595238	0.0119048
2	14	14.6.2	2722	2016-11-03	11	P26	M	CF	2016-11-22	3	0.0340909	0.0113636	0	0	0	0	0	0.0119048	0.0119048	0	0.607143	0.0833333	0.0238095	0.0119048	0	0	0	0	0.0238095	0	0.0119048	0	0	0.0595238	0.0119048
2	14	14.6.2	2722	2016-11-03	12	P24	F	CF	2016-11-22	3	0.0555556	0.0111111	0.0119048	0	0	0	0.0119048	0	0	0.0119048	0.547619	0.047619	0.0357143	0.0119048	0	0	0	0	0.047619	0	0.0238095	0	0	0.119048	0.0119048
2	14	14.6.2	2722	2016-11-03	13	P25	M	CF	2016-11-22	3	0.0666667	0	0	0	0	0.0119048	0	0	0.0119048	0	0.595238	0.0595238	0.0357143	0	0	0	0	0	0.047619	0	0.0357143	0	0	0.0357143	0.0119048
2	95	14.6.2	2722	2016-11-03	1	P20	F	CF	2016-11-27	4	0	0	0.0119048	0	0	0.0119048	0	0.0238095	0.0119048	0.0714286	0.440476	0.047619	0.0595238	0	0	0	0	0	0.130952	0.0119048	0.0119048	0	0	0.107143	0.0119048
2	95	14.6.2	2722	2016-11-03	2	P30	F	CF	2016-11-27	4	0.0232558	0	0.0119048	0	0	0	0	0.0119048	0.0238095	0	0.642857	0.047619	0.0357143	0	0	0	0	0	0.107143	0	0	0	0.0119048	0.0595238	0.0119048
2	14	14.6.2	2722	2016-11-03	3	P27	F	CF	2016-11-27	4	0.0232558	0	0.0119048	0	0	0	0	0.0357143	0	0.0238095	0.511905	0.0119048	0.130952	0	0	0	0	0	0.119048	0	0.0119048	0	0	0.0595238	0.0119048
2	14	14.6.2	2722	2016-11-03	4	P29	M	CF	2016-11-27	4	0	0	0.0119048	0	0	0.0119048	0.0119048	0.0119048	0	0	0.619048	0.0595238	0.0833333	0	0	0	0	0	0.0357143	0	0.0119048	0	0	0.0714286	0.0119048
2	14	14.6.2	2722	2016-11-03	5	P21	F	CF	2016-11-27	4	0.0449438	0.011236	0.0119048	0	0	0.0119048	0	0.0119048	0.0238095	0	0.488095	0.0595238	0.0357143	0	0	0.0119048	0.0119048	0	0.0833333	0.0119048	0.0119048	0.0238095	0.0238095	0.0714286	0.0119048
2	96	14.6.2	2722	2016-11-03	7	P23	M	CF	2016-11-27	4	0	0	0	0.0119048	0	0	0.0119048	0.0119048	0	0.0119048	0.595238	0.0833333	0.047619	0	0	0	0	0	0.0952381	0	0.0238095	0	0	0.0595238	0.0119048
2	96	14.6.2	2722	2016-11-03	8	P28	M	CF	2016-11-27	4	0.0344828	0	0.0119048	0	0	0	0	0	0.0357143	0	0.547619	0.0357143	0.047619	0	0	0.0119048	0	0	0.119048	0	0.0119048	0.0119048	0	0.0833333	0.0119048
2	14	14.6.2	2722	2016-11-03	9	P31	M	CF	2016-11-27	4	0.0340909	0.0113636	0	0	0	0	0	0.0238095	0.0357143	0	0.559524	0.0595238	0.0357143	0	0	0.0119048	0.0238095	0	0.0595238	0	0.0119048	0	0	0.0595238	0.0119048
2	14	14.6.2	2722	2016-11-03	10	P32	F	CF	2016-11-27	4	0.0117647	0	0	0	0	0.0119048	0	0	0.0238095	0.0119048	0.571429	0.0357143	0.0952381	0	0	0.0119048	0	0	0.047619	0	0.0119048	0	0	0.0833333	0.0119048
2	14	14.6.2	2722	2016-11-03	11	P26	M	CF	2016-11-27	4	0.0232558	0	0.0238095	0	0	0	0	0	0.0119048	0.0119048	0.488095	0.0357143	0.130952	0	0.0119048	0	0	0.0119048	0.0952381	0.0119048	0.0357143	0	0.0119048	0.047619	0.0119048
2	97	14.6.2	2722	2016-11-03	12	P24	F	CF	2016-11-27	4	0.0117647	0	0	0	0	0	0	0.0238095	0	0.0119048	0.488095	0.0952381	0.107143	0	0	0.0119048	0	0	0.119048	0	0.0357143	0	0	0.047619	0.0119048
2	97	14.6.2	2722	2016-11-03	13	P25	M	CF	2016-11-27	4	0.0117647	0	0	0	0.0119048	0	0	0.0119048	0.0238095	0	0.571429	0.0714286	0.0238095	0	0	0.0119048	0	0	0.107143	0	0.0238095	0	0	0.0952381	0.0119048
2	107	14.8.2	2709	2016-10-31	1	I25	F	NF	2016-11-11	1	0.0344828	0	0.0119048	0	0	0	0	0.0238095	0	0.0119048	0.488095	0.0357143	0.154762	0	0	0.0119048	0	0	0.047619	0	0	0	0	0.130952	0.0238095
2	107	14.8.2	2709	2016-10-31	2	I27	F	NF	2016-11-11	1	0.0454545	0	0	0	0	0	0	0.0238095	0	0	0.440476	0.107143	0.0833333	0	0	0	0	0	0.0833333	0	0	0	0	0.130952	0.0238095
2	14	14.8.2	2709	2016-10-31	3	I23	M	NF	2016-11-11	1	0.0232558	0	0	0	0	0.0119048	0	0.0119048	0	0	0.440476	0.0952381	0.0714286	0	0	0.0119048	0	0.0119048	0.0833333	0	0	0	0.0119048	0.154762	0.0238095
2	14	14.8.2	2709	2016-10-31	4	I28	F	NF	2016-11-11	1	0.0229885	0.0114943	0	0	0	0	0	0	0	0	0.416667	0.047619	0.130952	0	0	0	0	0	0.107143	0	0	0	0	0.202381	0.0238095
2	14	14.8.2	2709	2016-10-31	5	I21	F	NF	2016-11-11	1	0.0344828	0	0	0	0	0	0	0.0357143	0	0	0.464286	0.0595238	0.0952381	0	0	0.0119048	0	0	0.0595238	0	0	0	0	0.142857	0.0238095
2	108	14.8.2	2709	2016-10-31	6	I24	F	NF	2016-11-11	1	0.0344828	0	0	0	0	0	0	0.047619	0.0119048	0	0.428571	0.0714286	0.0952381	0	0	0	0	0	0.130952	0	0	0	0	0.142857	0.0238095
2	108	14.8.2	2709	2016-10-31	7	I26	M	NF	2016-11-11	1	0.0117647	0	0.0119048	0	0	0	0	0	0.0238095	0	0.452381	0.0952381	0.047619	0	0	0.0238095	0	0	0.0357143	0	0	0	0	0.166667	0.0238095
2	14	14.8.2	2709	2016-10-31	8	I29	F	NF	2016-11-11	1	0.0344828	0	0.0119048	0	0	0	0	0.0119048	0.0119048	0	0.47619	0.119048	0.0238095	0	0	0.0238095	0	0	0.119048	0	0	0	0	0.119048	0.0238095
2	14	14.8.2	2709	2016-10-31	9	I22	M	NF	2016-11-11	1	0.0117647	0	0.0119048	0	0	0	0	0.0119048	0.0238095	0	0.5	0.0357143	0.107143	0	0	0.0119048	0	0	0.107143	0	0	0	0	0.119048	0.0238095
2	14	14.8.2	2709	2016-10-31	10	I20	F	NF	2016-11-11	1	0.0449438	0.011236	0	0	0	0	0.0119048	0.0119048	0.0119048	0	0.452381	0.0714286	0.107143	0	0	0	0	0	0.0595238	0	0	0	0	0.0833333	0.0238095
2	109	14.8.2	2709	2016-10-31	1	I25	F	NF	2016-11-16	2	0.0344828	0	0	0	0.0119048	0	0	0.047619	0.0119048	0	0.452381	0.0833333	0.0595238	0	0	0	0	0.0119048	0.119048	0.0119048	0	0	0	0.0595238	0.0357143
2	109	14.8.2	2709	2016-10-31	2	I27	F	NF	2016-11-16	2	0.0340909	0.0113636	0	0	0.0119048	0	0	0.0238095	0.0357143	0.0119048	0.440476	0.0833333	0.0595238	0	0	0.0119048	0	0	0.119048	0.0238095	0	0	0	0.047619	0.0357143
2	14	14.8.2	2709	2016-10-31	3	I23	M	NF	2016-11-16	2	0.0117647	0	0	0	0.0238095	0.0119048	0.0119048	0.0238095	0	0	0.464286	0.119048	0.0238095	0	0	0	0	0	0.130952	0.0119048	0	0	0	0.0714286	0.0357143
2	14	14.8.2	2709	2016-10-31	4	I28	F	NF	2016-11-16	2	0.0117647	0	0	0	0	0	0.0119048	0.0714286	0.0357143	0	0.440476	0.107143	0.0595238	0	0	0	0	0	0.0952381	0.0238095	0	0	0.0119048	0.047619	0.0357143
2	14	14.8.2	2709	2016-10-31	5	I21	F	NF	2016-11-16	2	0.0337079	0.0224719	0	0	0.0119048	0	0.0238095	0.0238095	0.0357143	0.0119048	0.440476	0.119048	0.047619	0	0	0	0	0	0.0833333	0.0357143	0	0	0	0.047619	0.0357143
2	110	14.8.2	2709	2016-10-31	6	I24	F	NF	2016-11-16	2	0.0232558	0	0	0	0	0	0.0238095	0.047619	0.0119048	0.0119048	0.392857	0.130952	0.0595238	0	0	0	0	0	0.047619	0	0	0	0	0.130952	0.0357143
2	110	14.8.2	2709	2016-10-31	7	I26	M	NF	2016-11-16	2	0.0232558	0	0	0	0	0	0	0.0714286	0.0119048	0	0.488095	0.0833333	0.0357143	0	0.0119048	0	0	0	0.142857	0.0119048	0	0	0	0.0357143	0.0357143
2	14	14.8.2	2709	2016-10-31	8	I29	F	NF	2016-11-16	2	0.0232558	0	0	0	0	0	0	0.0238095	0.0119048	0	0.511905	0.107143	0.047619	0	0	0.0119048	0	0	0.107143	0	0	0	0.0119048	0.0714286	0.0357143
2	14	14.8.2	2709	2016-10-31	9	I22	M	NF	2016-11-16	2	0.0232558	0	0	0	0	0	0	0.0357143	0.0238095	0	0.452381	0.107143	0.0357143	0	0	0.0119048	0	0	0.107143	0.0119048	0	0	0.0238095	0.0833333	0.0357143
2	14	14.8.2	2709	2016-10-31	10	I20	F	NF	2016-11-16	2	0.0449438	0.011236	0	0	0	0.0119048	0	0.047619	0.0119048	0	0.5	0.0833333	0.0595238	0	0	0	0	0	0.0714286	0	0	0	0	0.0714286	0.0357143
2	111	14.8.2	2709	2016-10-31	1	I25	F	NF	2016-11-22	3	0	0	0.0119048	0	0	0	0	0.0357143	0	0	0.583333	0.142857	0.047619	0	0	0	0	0	0.0595238	0	0	0	0.0119048	0.0357143	0.0119048
2	111	14.8.2	2709	2016-10-31	2	I27	F	NF	2016-11-22	3	0	0	0.0119048	0	0	0	0.0119048	0.0357143	0	0	0.5	0.119048	0.047619	0	0	0.0238095	0	0	0.190476	0	0	0	0	0.0238095	0.0119048
2	14	14.8.2	2709	2016-10-31	3	I23	M	NF	2016-11-22	3	0	0	0.0119048	0	0	0	0	0.0238095	0.0119048	0.0119048	0.619048	0.130952	0.0238095	0	0	0	0	0	0.0952381	0	0	0	0.0119048	0.047619	0
2	14	14.8.2	2709	2016-10-31	4	I28	F	NF	2016-11-22	3	0	0.0117647	0.0119048	0	0	0	0	0.0119048	0	0.0119048	0.452381	0.142857	0.0952381	0	0	0	0	0	0.119048	0.0357143	0	0	0	0.047619	0.0119048
2	14	14.8.2	2709	2016-10-31	5	I21	F	NF	2016-11-22	3	0	0	0	0	0	0	0.0119048	0.0357143	0.0238095	0	0.571429	0.142857	0.0833333	0	0	0	0	0	0.0714286	0	0	0	0	0.0238095	0.0119048
2	112	14.8.2	2709	2016-10-31	6	I24	F	NF	2016-11-22	3	0	0	0.0357143	0	0	0	0	0.0357143	0.0119048	0	0.5	0.154762	0.0714286	0	0	0.0119048	0	0	0.0714286	0	0	0	0.0119048	0.0595238	0.0119048
2	112	14.8.2	2709	2016-10-31	7	I26	M	NF	2016-11-22	3	0.0117647	0	0	0	0	0	0	0.0238095	0	0.0357143	0.511905	0.0714286	0.0595238	0	0	0	0	0	0.130952	0.0119048	0	0	0.0238095	0.047619	0.0119048
2	14	14.8.2	2709	2016-10-31	8	I29	F	NF	2016-11-22	3	0.0116279	0.0116279	0.0238095	0	0	0	0	0.0238095	0	0.0357143	0.583333	0.047619	0.0714286	0	0.0119048	0.0238095	0	0	0.0714286	0	0	0	0	0.0357143	0.0119048
2	14	14.8.2	2709	2016-10-31	9	I22	M	NF	2016-11-22	3	0.0117647	0	0	0	0	0.0119048	0	0.047619	0.0119048	0	0.535714	0.107143	0.0238095	0	0	0	0	0	0.154762	0.0238095	0	0	0	0.0357143	0.0119048
2	14	14.8.2	2709	2016-10-31	10	I20	F	NF	2016-11-22	3	0	0	0	0	0	0	0	0.0119048	0.0119048	0	0.452381	0.154762	0.130952	0	0	0.0119048	0	0	0.0952381	0	0	0	0.0119048	0.047619	0.0119048
2	113	14.8.2	2709	2016-10-31	1	I25	F	NF	2016-11-27	4	0.0344828	0	0.0357143	0	0	0	0	0.0238095	0	0	0.642857	0.0595238	0.047619	0	0	0	0	0	0.0952381	0	0	0	0	0.0595238	0
2	113	14.8.2	2709	2016-10-31	2	I27	F	NF	2016-11-27	4	0	0	0.0357143	0	0	0	0	0.0238095	0	0.0119048	0.607143	0.0357143	0.0595238	0	0	0.0119048	0	0.0119048	0.142857	0	0	0	0.0119048	0.047619	0
2	14	14.8.2	2709	2016-10-31	3	I23	M	NF	2016-11-27	4	0.0340909	0.0113636	0	0	0	0	0	0	0	0	0.607143	0.0833333	0	0	0	0	0	0.0238095	0.154762	0	0	0	0	0.0357143	0
2	14	14.8.2	2709	2016-10-31	4	I28	F	NF	2016-11-27	4	0.0117647	0	0.047619	0	0	0	0	0	0	0.0119048	0.547619	0.047619	0.047619	0	0	0	0	0	0.130952	0.0714286	0	0	0	0.0238095	0
2	14	14.8.2	2709	2016-10-31	5	I21	F	NF	2016-11-27	4	0.0232558	0	0.0119048	0	0	0	0	0.0238095	0	0	0.630952	0.0595238	0.0357143	0	0	0.0119048	0	0	0.142857	0	0	0	0	0.0595238	0
2	114	14.8.2	2709	2016-10-31	6	I24	F	NF	2016-11-27	4	0	0	0	0	0	0	0	0.0238095	0	0	0.571429	0.0595238	0.0238095	0	0	0.0119048	0	0.0119048	0.214286	0	0	0	0.0238095	0.047619	0
2	114	14.8.2	2709	2016-10-31	7	I26	M	NF	2016-11-27	4	0	0	0.0119048	0	0	0	0	0.0119048	0	0	0.571429	0.0714286	0.047619	0	0	0.0119048	0	0.047619	0.107143	0.0119048	0	0	0	0.047619	0
2	14	14.8.2	2709	2016-10-31	8	I29	F	NF	2016-11-27	4	0.0344828	0	0.0119048	0	0	0	0.0119048	0.0119048	0	0	0.630952	0.0833333	0.0238095	0	0	0.0119048	0	0	0.142857	0	0	0	0	0.0357143	0
2	14	14.8.2	2709	2016-10-31	9	I22	M	NF	2016-11-27	4	0.0232558	0	0	0	0	0	0	0	0.0119048	0	0.642857	0.0952381	0.0357143	0	0	0	0	0.0119048	0.0833333	0	0	0	0.0238095	0.0357143	0
2	14	14.8.2	2709	2016-10-31	10	I20	F	NF	2016-11-27	4	0.0117647	0	0	0	0	0.0119048	0	0	0.0357143	0	0.535714	0.0952381	0.0357143	0	0	0	0	0	0.154762	0.0119048	0	0	0.0357143	0.047619	0
2	15	15.2.2	2700	2016-10-31	1	G25	F	NF	2016-11-11	1	0.0119048	0	0	0	0	0	0	0	0.0240964	0	0.566265	0.0240964	0.0963855	0	0	0.0240964	0	0	0.0120482	0	0	0	0	0.144578	0.0240964
2	15	15.2.2	2700	2016-10-31	2	G33	M	NF	2016-11-11	1	0.0116279	0.0116279	0	0	0.0119048	0	0	0	0.0119048	0	0.654762	0.0952381	0.0238095	0	0	0	0	0	0.047619	0	0	0	0	0.0833333	0.0238095
2	15	15.2.2	2700	2016-10-31	3	G28	M	NF	2016-11-11	1	0.0119048	0	0.0120482	0	0	0	0	0	0.0120482	0.0120482	0.650602	0.0722892	0.0481928	0	0	0.0120482	0	0	0.0120482	0.0120482	0	0	0	0.108434	0.0120482
2	15	15.2.2	2700	2016-10-31	4	G26	M	NF	2016-11-11	1	0	0	0.0119048	0	0	0	0	0	0	0.0238095	0.714286	0.047619	0.047619	0	0	0.0119048	0	0	0.047619	0	0	0	0	0.0595238	0.0238095
2	15	15.2.2	2700	2016-10-31	5	G20	M	NF	2016-11-11	1	0.0117647	0	0.0119048	0	0	0	0	0.0119048	0	0	0.607143	0.0119048	0.0595238	0	0	0.0119048	0	0	0.0833333	0	0	0	0.0357143	0.0595238	0.0238095
2	15	15.2.2	2700	2016-10-31	6	G30	M	NF	2016-11-11	1	0.0117647	0	0	0	0	0	0	0	0	0.0119048	0.642857	0.0714286	0.0595238	0	0	0	0	0	0.047619	0	0	0	0.0119048	0.0714286	0.0238095
2	15	15.2.2	2700	2016-10-31	7	G27	F	NF	2016-11-11	1	0.0116279	0.0116279	0	0	0.0238095	0.0119048	0	0	0	0	0.619048	0.0714286	0.0595238	0	0	0	0	0	0.0238095	0	0	0	0	0.0952381	0.0238095
2	15	15.2.2	2700	2016-10-31	8	G34	F	NF	2016-11-11	1	0.0117647	0	0	0	0	0	0	0	0.0595238	0	0.559524	0.047619	0.0833333	0	0	0	0	0	0.0238095	0.0119048	0	0	0.0119048	0.107143	0.0238095
2	15	15.2.2	2700	2016-10-31	9	G29	F	NF	2016-11-11	1	0	0	0	0	0	0	0	0	0.0119048	0.0119048	0.583333	0.0595238	0.119048	0	0	0.0119048	0	0	0.0595238	0	0	0	0	0.0833333	0.0238095
2	15	15.2.2	2700	2016-10-31	10	G21	M	NF	2016-11-11	1	0	0	0	0	0.0119048	0	0	0.0119048	0.0119048	0.0238095	0.619048	0.0714286	0.047619	0	0	0.0119048	0	0	0.0238095	0	0	0	0	0.130952	0.0238095
2	15	15.2.2	2700	2016-10-31	11	G22	F	NF	2016-11-11	1	0	0	0	0	0	0	0	0	0	0	0.77381	0.0952381	0.047619	0	0	0	0	0	0	0	0	0	0	0.0357143	0.0238095
2	15	15.2.2	2700	2016-10-31	12	G23	F	NF	2016-11-11	1	0	0.0117647	0	0	0	0	0	0	0.0119048	0.0119048	0.619048	0.0952381	0.0833333	0	0	0.0119048	0	0	0.0238095	0.0119048	0	0	0.0119048	0.0714286	0.0238095
2	15	15.2.2	2700	2016-10-31	1	G25	F	NF	2016-11-16	2	0.0344828	0	0.0119048	0	0	0	0	0.0238095	0	0	0.440476	0.0714286	0.107143	0	0	0	0	0	0.119048	0	0	0	0	0.178571	0.0119048
2	15	15.2.2	2700	2016-10-31	2	G33	M	NF	2016-11-16	2	0.0235294	0	0.0120482	0	0	0	0	0.0120482	0.0120482	0.0120482	0.590361	0.0361446	0.0963855	0	0	0.0120482	0	0	0.0481928	0	0	0	0	0.13253	0.0120482
2	15	15.2.2	2700	2016-10-31	3	G28	M	NF	2016-11-16	2	0.0561798	0	0	0	0	0	0	0	0.0238095	0	0.488095	0.0714286	0.0952381	0	0	0.0238095	0	0	0.0595238	0	0	0	0.0119048	0.119048	0.0119048
2	15	15.2.2	2700	2016-10-31	4	G26	M	NF	2016-11-16	2	0.0119048	0	0	0	0	0	0.0120482	0.0120482	0.0120482	0.0361446	0.46988	0.0481928	0.0481928	0	0	0	0	0	0.192771	0	0	0	0	0.13253	0.0120482
2	15	15.2.2	2700	2016-10-31	5	G20	M	NF	2016-11-16	2	0.0344828	0	0.0238095	0	0	0	0	0.0238095	0.0119048	0.0119048	0.440476	0.0714286	0.0714286	0	0	0.0119048	0	0	0.0714286	0	0	0	0.0119048	0.154762	0.0119048
2	15	15.2.2	2700	2016-10-31	6	G30	M	NF	2016-11-16	2	0.0348837	0	0	0	0	0	0	0.0361446	0.0361446	0.0481928	0.481928	0.0361446	0.0361446	0	0	0.0120482	0	0	0.0843373	0.0120482	0	0	0	0.144578	0.0120482
2	15	15.2.2	2700	2016-10-31	7	G27	F	NF	2016-11-16	2	0.0229885	0.0114943	0.0238095	0	0	0.0119048	0	0	0.0119048	0.0119048	0.416667	0.119048	0.0952381	0	0	0.0119048	0	0	0.0833333	0.0119048	0	0	0	0.119048	0.0119048
2	15	15.2.2	2700	2016-10-31	8	G34	F	NF	2016-11-16	2	0.0232558	0	0	0	0.0119048	0	0	0.0357143	0.0357143	0	0.5	0.0833333	0.0833333	0	0	0.0119048	0	0.0119048	0.0833333	0	0	0	0	0.0833333	0.0119048
2	15	15.2.2	2700	2016-10-31	9	G29	F	NF	2016-11-16	2	0	0	0	0	0	0	0	0.0238095	0.0238095	0	0.464286	0.0952381	0.0833333	0	0	0.0119048	0	0	0.0833333	0	0	0	0	0.166667	0.0119048
2	15	15.2.2	2700	2016-10-31	10	G21	M	NF	2016-11-16	2	0.0454545	0	0.0119048	0	0	0	0	0.0357143	0.0119048	0.0119048	0.488095	0.047619	0.0714286	0	0	0.0119048	0	0	0.0595238	0	0	0	0	0.142857	0.0119048
2	15	15.2.2	2700	2016-10-31	11	G22	F	NF	2016-11-16	2	0	0	0	0	0	0	0	0	0	0	0.547619	0.0952381	0.047619	0	0	0	0	0	0.047619	0	0	0	0	0.22619	0.0119048
2	15	15.2.2	2700	2016-10-31	12	G23	F	NF	2016-11-16	2	0.0454545	0	0	0	0	0	0	0.047619	0.0119048	0	0.464286	0.0357143	0.0833333	0	0	0	0	0	0.154762	0.0119048	0	0	0	0.107143	0.0119048
2	15	15.2.2	2700	2016-10-31	1	G25	F	NF	2016-11-22	3	0.0119048	0	0	0	0	0	0	0.0361446	0	0	0.53012	0.0963855	0.0963855	0	0	0	0	0	0.0361446	0	0	0	0	0.0963855	0.0240964
2	15	15.2.2	2700	2016-10-31	2	G33	M	NF	2016-11-22	3	0.0120482	0.0120482	0	0	0	0	0	0.0123457	0.037037	0	0.432099	0.037037	0.0493827	0	0	0.0246914	0	0	0.135802	0.0246914	0	0	0	0.17284	0.0246914
2	15	15.2.2	2700	2016-10-31	3	G28	M	NF	2016-11-22	3	0.0235294	0	0.0120482	0	0	0	0	0.0240964	0.0120482	0.0240964	0.46988	0.0361446	0.0240964	0	0.0120482	0.0120482	0	0	0.144578	0	0	0	0	0.0963855	0.0240964
2	15	15.2.2	2700	2016-10-31	4	G26	M	NF	2016-11-22	3	0.0235294	0	0	0	0	0	0.0120482	0.0361446	0	0	0.626506	0.0481928	0.0120482	0	0	0	0	0	0.0843373	0.0120482	0	0	0	0.0963855	0.0240964
2	15	15.2.2	2700	2016-10-31	5	G20	M	NF	2016-11-22	3	0	0	0	0	0	0	0	0	0.0361446	0.0120482	0.542169	0.060241	0.0240964	0	0.060241	0	0	0	0.0722892	0	0	0	0.0120482	0.0963855	0.0240964
2	15	15.2.2	2700	2016-10-31	6	G30	M	NF	2016-11-22	3	0.0117647	0.0117647	0	0	0.0120482	0	0	0.0120482	0.0120482	0	0.518072	0.060241	0.060241	0	0.0240964	0.0120482	0	0	0.060241	0	0	0	0	0.120482	0.0240964
2	15	15.2.2	2700	2016-10-31	7	G27	F	NF	2016-11-22	3	0	0.0119048	0	0	0	0	0.0120482	0.060241	0.0120482	0	0.578313	0.0120482	0.0722892	0	0	0	0	0	0.0722892	0	0	0	0	0.0843373	0.0240964
2	15	15.2.2	2700	2016-10-31	8	G34	F	NF	2016-11-22	3	0	0	0	0	0.0120482	0.0120482	0	0.0120482	0.0120482	0	0.554217	0.0843373	0.0361446	0	0	0.0120482	0	0	0.0963855	0	0	0	0.0120482	0.0963855	0.0240964
2	15	15.2.2	2700	2016-10-31	9	G29	F	NF	2016-11-22	3	0.0235294	0.0117647	0	0	0	0.0121951	0	0	0.0121951	0.0121951	0.536585	0.0487805	0.0243902	0	0.0243902	0.0121951	0	0	0.0853659	0	0	0	0.0121951	0.097561	0.0243902
2	15	15.2.2	2700	2016-10-31	10	G21	M	NF	2016-11-22	3	0.0232558	0.0116279	0	0	0	0	0	0.0361446	0	0	0.542169	0.0240964	0.060241	0	0	0	0	0	0.0722892	0	0	0	0	0.108434	0.0240964
2	15	15.2.2	2700	2016-10-31	11	G22	F	NF	2016-11-22	3	0	0	0.0120482	0	0	0	0	0	0.0120482	0	0.614458	0.0481928	0.0481928	0	0	0.0120482	0	0	0.0240964	0	0	0	0	0.156627	0.0240964
2	15	15.2.2	2700	2016-10-31	12	G23	F	NF	2016-11-22	3	0.045977	0	0	0	0	0	0	0.0481928	0.0120482	0	0.39759	0.0240964	0.060241	0	0	0	0	0	0.13253	0.0481928	0	0	0	0.13253	0.0240964
2	15	15.2.2	2700	2016-10-31	1	G25	F	NF	2016-11-27	4	0	0	0	0	0	0	0	0.0119048	0.0119048	0.0119048	0.309524	0.047619	0.0714286	0	0	0.0238095	0	0	0.178571	0.0357143	0	0	0.0238095	0.214286	0
2	15	15.2.2	2700	2016-10-31	2	G33	M	NF	2016-11-27	4	0.0117647	0	0.0238095	0	0	0	0	0.0238095	0.0119048	0	0.297619	0.047619	0.119048	0	0	0.0119048	0	0	0.130952	0.0119048	0	0	0.0119048	0.25	0
2	15	15.2.2	2700	2016-10-31	3	G28	M	NF	2016-11-27	4	0.0114943	0.0229885	0	0	0	0.0119048	0	0.0238095	0.0238095	0.0119048	0.309524	0.0714286	0.107143	0	0	0.0119048	0	0	0.202381	0	0	0	0.0119048	0.154762	0
2	15	15.2.2	2700	2016-10-31	4	G26	M	NF	2016-11-27	4	0.0232558	0	0.0238095	0	0	0	0	0.047619	0	0.0119048	0.333333	0.0595238	0.0714286	0	0	0	0	0	0.214286	0	0	0	0	0.166667	0
2	15	15.2.2	2700	2016-10-31	5	G20	M	NF	2016-11-27	4	0	0.0117647	0.0119048	0	0.0119048	0	0.0119048	0.0357143	0.0238095	0	0.333333	0.0119048	0.0595238	0	0	0.0238095	0	0	0.238095	0	0	0	0	0.190476	0
2	15	15.2.2	2700	2016-10-31	6	G30	M	NF	2016-11-27	4	0.0113636	0.0340909	0.0238095	0	0	0.0119048	0	0.0238095	0	0	0.333333	0.0238095	0.0714286	0	0	0.0238095	0	0	0.202381	0	0	0	0.0119048	0.166667	0.0119048
2	15	15.2.2	2700	2016-10-31	7	G27	F	NF	2016-11-27	4	0	0.0117647	0.047619	0	0.0119048	0	0.0119048	0.0238095	0	0.0119048	0.357143	0.0357143	0.130952	0	0	0	0	0	0.190476	0.0119048	0	0	0.0238095	0.107143	0.0119048
2	15	15.2.2	2700	2016-10-31	8	G34	F	NF	2016-11-27	4	0.0114943	0.0229885	0.0238095	0	0	0.0119048	0	0.047619	0.0119048	0.0119048	0.333333	0.0357143	0.107143	0	0	0.0238095	0	0	0.119048	0	0	0	0.0119048	0.142857	0.0119048
2	15	15.2.2	2700	2016-10-31	9	G29	F	NF	2016-11-27	4	0	0.0232558	0	0	0	0.0238095	0.0238095	0.0119048	0.0119048	0.0357143	0.345238	0.0357143	0.0952381	0	0.0119048	0.0119048	0	0	0.142857	0.0119048	0	0	0	0.178571	0.0119048
2	15	15.2.2	2700	2016-10-31	10	G21	M	NF	2016-11-27	4	0	0	0.0238095	0	0	0	0.0119048	0.0714286	0.0119048	0	0.321429	0.047619	0.0952381	0	0	0.0238095	0	0	0.190476	0	0	0	0	0.154762	0.0119048
2	15	15.2.2	2700	2016-10-31	11	G22	F	NF	2016-11-27	4	0	0	0.0357143	0	0	0	0	0.0357143	0	0	0.357143	0.178571	0.047619	0	0	0	0	0	0.166667	0	0	0	0	0.142857	0.0119048
2	15	15.2.2	2700	2016-10-31	12	G23	F	NF	2016-11-27	4	0	0	0.0119048	0	0	0	0	0.0595238	0.0119048	0	0.321429	0.0357143	0.154762	0	0	0.0238095	0	0.0119048	0.190476	0.0238095	0	0	0	0.107143	0.0119048
2	15	15.3.2	2800	2016-10-30	1	D23	F	CF	2016-11-11	1	0.0232558	0	0.0119048	0	0	0	0	0.0357143	0.0119048	0	0.464286	0.107143	0.0952381	0	0	0	0	0	0.107143	0	0	0	0	0.0833333	0.0357143
2	15	15.3.2	2800	2016-10-30	2	D30	M	CF	2016-11-11	1	0.0229885	0.0114943	0	0	0	0.0119048	0	0.0119048	0.0119048	0	0.440476	0.0238095	0.0714286	0	0	0	0	0	0.0952381	0	0	0	0.0119048	0.202381	0.0357143
2	15	15.3.2	2800	2016-10-30	3	D27	F	CF	2016-11-11	1	0.0344828	0	0	0	0	0	0	0.0119048	0.0119048	0	0.488095	0.0357143	0.0714286	0	0	0	0	0	0.0595238	0	0	0	0	0.178571	0.0357143
2	15	15.3.2	2800	2016-10-30	4	D20	F	CF	2016-11-11	1	0.0117647	0	0.0119048	0	0	0	0.0119048	0.0119048	0.0119048	0	0.392857	0.0595238	0.166667	0	0	0	0	0	0.130952	0	0	0	0	0.107143	0.0357143
2	15	15.3.2	2800	2016-10-30	5	D26	F	CF	2016-11-11	1	0.0235294	0	0.0120482	0	0	0	0	0.0481928	0.0361446	0.0120482	0.481928	0.0120482	0.0843373	0	0	0	0	0	0.0843373	0.0120482	0	0	0	0.144578	0.0240964
2	15	15.3.2	2800	2016-10-30	6	D29	F	CF	2016-11-11	1	0	0	0	0	0	0	0.0119048	0	0.0119048	0	0.559524	0.0238095	0.0714286	0	0	0	0	0	0.119048	0	0	0	0	0.0952381	0.0357143
2	15	15.3.2	2800	2016-10-30	7	D21	F	CF	2016-11-11	1	0.0117647	0	0.0119048	0	0	0	0.0119048	0.0119048	0.0119048	0	0.392857	0.047619	0.202381	0	0	0	0	0	0.0833333	0	0	0	0	0.166667	0.0357143
2	15	15.3.2	2800	2016-10-30	8	D25	F	CF	2016-11-11	1	0.0117647	0	0	0	0	0	0	0.0238095	0	0	0.464286	0.0357143	0.0833333	0	0	0	0	0.0119048	0.119048	0	0	0	0	0.166667	0.0357143
2	15	15.3.2	2800	2016-10-30	9	D22	F	CF	2016-11-11	1	0.0117647	0	0	0	0	0	0	0.047619	0	0	0.5	0.0714286	0.047619	0	0	0	0	0	0.0952381	0	0.0119048	0	0	0.130952	0.0357143
2	15	15.3.2	2800	2016-10-30	10	D31	M	CF	2016-11-11	1	0.0232558	0	0	0	0	0	0	0.0238095	0	0	0.428571	0.0595238	0.0952381	0	0	0.0238095	0	0	0.0833333	0	0	0	0	0.178571	0.0357143
2	15	15.3.2	2800	2016-10-30	11	D24	F	CF	2016-11-11	1	0.0117647	0	0	0	0	0	0	0.0119048	0	0.0119048	0.345238	0.0119048	0.047619	0	0	0.0119048	0	0	0.178571	0.0119048	0	0	0	0.27381	0.0357143
2	15	15.3.2	2800	2016-10-30	12	D28	F	CF	2016-11-11	1	0.0229885	0.0114943	0	0	0	0	0	0.0119048	0	0	0.535714	0.0595238	0.0833333	0	0	0	0	0	0.0833333	0.0238095	0	0	0	0.0952381	0.0357143
2	15	15.3.2	2800	2016-10-30	1	D23	F	CF	2016-11-16	2	0	0	0.0119048	0.0238095	0	0	0	0.0119048	0	0	0.440476	0.178571	0.047619	0	0	0	0	0	0.107143	0	0.0119048	0	0	0.154762	0
2	15	15.3.2	2800	2016-10-30	2	D30	M	CF	2016-11-16	2	0.0229885	0.0114943	0.0119048	0	0	0.0119048	0	0.0238095	0	0.0238095	0.47619	0.0833333	0.047619	0	0	0	0	0	0.0714286	0	0.0119048	0	0	0.130952	0
2	15	15.3.2	2800	2016-10-30	3	D27	F	CF	2016-11-16	2	0.0229885	0.0114943	0.0119048	0	0	0	0	0.0238095	0.0238095	0.0119048	0.511905	0.119048	0.0357143	0	0	0	0	0	0.047619	0.0119048	0	0	0	0.154762	0
2	15	15.3.2	2800	2016-10-30	4	D20	F	CF	2016-11-16	2	0.0117647	0	0	0	0	0	0	0.0238095	0.0119048	0.0119048	0.464286	0.0595238	0.142857	0	0	0.0119048	0	0	0.0833333	0	0	0	0.0119048	0.119048	0
2	15	15.3.2	2800	2016-10-30	5	D26	F	CF	2016-11-16	2	0	0	0	0	0	0	0.0119048	0.0119048	0.0238095	0.0357143	0.47619	0.0952381	0.0714286	0	0	0.0119048	0	0	0.0714286	0	0	0	0	0.166667	0
2	15	15.3.2	2800	2016-10-30	6	D29	F	CF	2016-11-16	2	0	0	0	0	0	0	0	0	0	0	0.571429	0.0595238	0.0952381	0	0	0.0119048	0	0	0.0595238	0	0	0	0	0.190476	0
2	15	15.3.2	2800	2016-10-30	7	D21	F	CF	2016-11-16	2	0	0	0	0	0	0	0	0.0119048	0.0238095	0.0119048	0.47619	0.0595238	0.0714286	0	0	0	0	0	0.202381	0	0.0119048	0.0119048	0	0.107143	0
2	15	15.3.2	2800	2016-10-30	8	D25	F	CF	2016-11-16	2	0	0	0.0119048	0	0	0.0119048	0	0	0	0.0119048	0.452381	0.0595238	0.0833333	0	0	0	0	0	0.119048	0	0	0	0	0.238095	0
2	15	15.3.2	2800	2016-10-30	9	D22	F	CF	2016-11-16	2	0	0	0	0	0.0119048	0	0	0.0357143	0.0119048	0.0238095	0.488095	0.047619	0.047619	0	0	0	0	0	0.0952381	0.0119048	0	0	0	0.190476	0
2	15	15.3.2	2800	2016-10-30	10	D31	M	CF	2016-11-16	2	0.0229885	0.0114943	0	0	0	0.0119048	0	0.0119048	0.0119048	0.0238095	0.428571	0.047619	0.119048	0	0	0	0	0	0.0595238	0	0	0	0.0119048	0.190476	0
2	15	15.3.2	2800	2016-10-30	11	D24	F	CF	2016-11-16	2	0	0.0117647	0.0238095	0	0	0	0	0.0238095	0	0	0.428571	0.0595238	0.0952381	0	0	0.0119048	0	0	0.0833333	0.0238095	0.0119048	0	0.0119048	0.190476	0
2	15	15.3.2	2800	2016-10-30	12	D28	F	CF	2016-11-16	2	0.0340909	0.0113636	0.0238095	0	0	0.0119048	0	0	0.0238095	0	0.452381	0.0952381	0.0238095	0	0	0	0.0119048	0	0.0595238	0.0119048	0	0	0	0.202381	0
2	15	15.3.2	2800	2016-10-30	1	D23	F	CF	2016-11-22	3	0	0	0	0	0	0	0	0	0	0	0.75	0.142857	0.0238095	0	0	0	0	0	0.0119048	0	0.0119048	0	0	0.0357143	0
2	15	15.3.2	2800	2016-10-30	2	D30	M	CF	2016-11-22	3	0.0116279	0.0116279	0	0	0.0119048	0	0.0119048	0.0119048	0.0119048	0	0.559524	0.0595238	0.0119048	0	0	0	0	0	0.119048	0	0	0.0119048	0	0.0714286	0.0119048
2	15	15.3.2	2800	2016-10-30	3	D27	F	CF	2016-11-22	3	0	0.0454545	0	0	0	0	0.0238095	0.0595238	0.0238095	0	0.488095	0.0714286	0.0357143	0	0	0	0	0	0.0833333	0	0.0119048	0	0	0.0952381	0.0119048
2	15	15.3.2	2800	2016-10-30	4	D20	F	CF	2016-11-22	3	0.0229885	0.0114943	0	0	0	0.0119048	0.0119048	0.0238095	0.0119048	0.0238095	0.452381	0.107143	0.0833333	0	0	0	0	0	0.047619	0	0	0	0	0.0952381	0.0119048
2	15	15.3.2	2800	2016-10-30	5	D26	F	CF	2016-11-22	3	0.0340909	0.0113636	0	0	0.0119048	0	0.0119048	0.0357143	0.0357143	0	0.345238	0.0714286	0.047619	0	0	0	0.0238095	0	0.119048	0	0.0595238	0.0119048	0	0.0833333	0.0119048
2	15	15.3.2	2800	2016-10-30	6	D29	F	CF	2016-11-22	3	0.0117647	0	0.0119048	0	0	0.0119048	0	0.0595238	0	0.0238095	0.380952	0.119048	0.047619	0	0	0.0119048	0	0	0.107143	0.0119048	0	0	0	0.047619	0.0119048
2	15	15.3.2	2800	2016-10-30	7	D21	F	CF	2016-11-22	3	0.0232558	0	0	0	0	0.0238095	0	0.0952381	0	0.0238095	0.428571	0.0833333	0.0714286	0	0	0.0119048	0	0	0.047619	0	0.0119048	0	0	0.130952	0.0119048
2	15	15.3.2	2800	2016-10-30	8	D25	F	CF	2016-11-22	3	0	0	0	0	0	0	0	0.0357143	0.0238095	0	0.666667	0.047619	0.0238095	0	0	0	0	0	0.0357143	0	0.0119048	0	0	0.107143	0.0119048
2	15	15.3.2	2800	2016-10-30	9	D22	F	CF	2016-11-22	3	0	0.0117647	0	0	0	0.0238095	0	0.047619	0.0238095	0	0.47619	0.119048	0.047619	0	0.0119048	0.0238095	0	0	0.0833333	0	0.0119048	0	0	0.0952381	0.0119048
2	15	15.3.2	2800	2016-10-30	10	D31	M	CF	2016-11-22	3	0.0344828	0	0.0119048	0	0	0	0	0.047619	0.0119048	0.0119048	0.404762	0.047619	0.0952381	0	0.0119048	0	0	0	0.107143	0	0	0	0	0.107143	0.0119048
2	15	15.3.2	2800	2016-10-30	11	D24	F	CF	2016-11-22	3	0.0444444	0.0222222	0	0	0	0.0119048	0	0.0357143	0.0357143	0	0.297619	0.107143	0.047619	0	0.0238095	0	0	0	0.107143	0.0119048	0.0119048	0	0.0238095	0.166667	0.0119048
2	15	15.3.2	2800	2016-10-30	12	D28	F	CF	2016-11-22	3	0	0	0	0	0	0	0	0.0119048	0.0119048	0	0.607143	0.0952381	0.0714286	0	0	0.0119048	0	0	0.0714286	0	0	0	0	0.0952381	0.0119048
2	15	15.3.2	2800	2016-10-30	1	D23	F	CF	2016-11-27	4	0	0	0	0	0	0	0	0.0119048	0.0238095	0	0.607143	0.166667	0	0	0	0.0119048	0.0119048	0	0.0833333	0	0	0	0	0.0595238	0
2	15	15.3.2	2800	2016-10-30	2	D30	M	CF	2016-11-27	4	0	0	0	0	0	0	0.0119048	0.0357143	0.0119048	0.0119048	0.511905	0.0238095	0	0	0	0	0	0	0.154762	0	0	0	0.0119048	0.130952	0
2	15	15.3.2	2800	2016-10-30	3	D27	F	CF	2016-11-27	4	0	0	0.0119048	0	0.0238095	0.0119048	0	0.0238095	0.0238095	0	0.440476	0.0952381	0.0714286	0	0	0	0	0	0.119048	0	0	0.0119048	0	0.130952	0
2	15	15.3.2	2800	2016-10-30	4	D20	F	CF	2016-11-27	4	0	0.0232558	0	0.0119048	0	0.0119048	0	0.047619	0.0238095	0	0.428571	0.047619	0.0952381	0.0119048	0	0.0119048	0	0	0.130952	0.0119048	0.0238095	0	0	0.0833333	0
2	15	15.3.2	2800	2016-10-30	5	D26	F	CF	2016-11-27	4	0	0	0.0481928	0	0	0	0	0.060241	0.0240964	0.0120482	0.301205	0.108434	0.0481928	0	0	0	0	0	0.168675	0	0.0361446	0.0240964	0.0120482	0.0963855	0
2	15	15.3.2	2800	2016-10-30	6	D29	F	CF	2016-11-27	4	0.0114943	0.0229885	0	0	0	0	0	0.0833333	0.0357143	0.0119048	0.357143	0.0357143	0.0714286	0	0	0	0	0	0.107143	0.0119048	0	0	0.0357143	0.154762	0
2	15	15.3.2	2800	2016-10-30	7	D21	F	CF	2016-11-27	4	0	0	0	0.0119048	0	0	0	0.119048	0.0238095	0	0.404762	0.0833333	0.107143	0	0	0	0	0	0.119048	0	0.0119048	0	0	0.0833333	0
2	15	15.3.2	2800	2016-10-30	8	D25	F	CF	2016-11-27	4	0	0	0.047619	0	0	0	0.0119048	0.0357143	0.0119048	0	0.488095	0.0357143	0.0714286	0	0	0	0	0	0.0833333	0	0	0.0119048	0	0.166667	0
2	15	15.3.2	2800	2016-10-30	9	D22	F	CF	2016-11-27	4	0	0.0117647	0.0119048	0.0119048	0	0	0	0.0714286	0.0119048	0	0.392857	0.0595238	0.0714286	0	0	0	0	0	0.142857	0.0119048	0	0	0	0.142857	0
2	15	15.3.2	2800	2016-10-30	10	D31	M	CF	2016-11-27	4	0	0	0	0	0	0	0.0119048	0.142857	0	0	0.380952	0.0714286	0.0357143	0	0.0119048	0	0	0	0.130952	0	0.0119048	0	0.0714286	0.0952381	0
2	15	15.3.2	2800	2016-10-30	11	D24	F	CF	2016-11-27	4	0	0.0117647	0	0	0.0119048	0	0	0.0714286	0.0119048	0	0.428571	0.0714286	0.0357143	0	0	0	0	0	0.107143	0.0119048	0.0119048	0	0	0.154762	0
2	15	15.3.2	2800	2016-10-30	12	D28	F	CF	2016-11-27	4	0.0117647	0	0.0119048	0	0	0	0.0119048	0.0833333	0	0.0119048	0.416667	0.047619	0.0714286	0	0	0	0	0	0.119048	0	0	0	0.0238095	0.119048	0
2	15	15.4.2	2704	2016-11-01	1	L28	F	NF	2016-11-11	1	0	0	0	0	0	0	0.0240964	0	0	0.0120482	0.53012	0.13253	0.0843373	0	0	0	0	0	0.0361446	0.0120482	0	0	0	0.120482	0
2	15	15.4.2	2704	2016-11-01	2	L27	F	NF	2016-11-11	1	0	0.0117647	0	0	0.0119048	0	0	0.0119048	0.0119048	0.0238095	0.511905	0.154762	0.0714286	0	0	0.0119048	0	0	0.047619	0	0	0	0	0.107143	0
2	15	15.4.2	2704	2016-11-01	3	L20	M	NF	2016-11-11	1	0.0232558	0	0.0119048	0	0	0	0	0.0119048	0.0119048	0.0357143	0.535714	0.166667	0.0357143	0	0	0	0	0	0.0238095	0	0	0	0	0.0952381	0
2	15	15.4.2	2704	2016-11-01	4	L25	M	NF	2016-11-11	1	0.0117647	0	0.0357143	0	0	0.0119048	0.0238095	0.0357143	0.0238095	0	0.452381	0.107143	0.0714286	0	0	0	0	0	0.047619	0	0	0	0	0.130952	0
2	15	15.4.2	2704	2016-11-01	5	L34	F	NF	2016-11-11	1	0.0117647	0	0	0	0	0	0	0.0119048	0.0119048	0	0.535714	0.107143	0.047619	0	0	0.0119048	0	0	0.0357143	0	0	0	0	0.166667	0
2	15	15.4.2	2704	2016-11-01	6	L24	M	NF	2016-11-11	1	0.0116279	0.0116279	0	0	0	0	0	0	0.0119048	0.0119048	0.5	0.142857	0.0952381	0	0	0	0	0	0.0357143	0	0	0	0	0.119048	0
2	15	15.4.2	2704	2016-11-01	7	L33	F	NF	2016-11-11	1	0.0232558	0	0	0	0	0	0	0	0	0.0119048	0.583333	0.0833333	0.0595238	0	0	0.0119048	0	0	0.0238095	0.0119048	0	0	0	0.107143	0
2	15	15.4.2	2704	2016-11-01	8	L30	M	NF	2016-11-11	1	0.0117647	0	0	0	0	0.0238095	0	0	0.0238095	0.0119048	0.547619	0.107143	0.0714286	0	0	0	0	0	0.047619	0	0	0	0	0.0952381	0
2	15	15.4.2	2704	2016-11-01	9	L32	F	NF	2016-11-11	1	0.0117647	0	0	0	0	0	0.0119048	0.0119048	0.0119048	0.0119048	0.559524	0.107143	0.0952381	0	0	0	0	0	0.0119048	0	0	0	0	0.142857	0
2	15	15.4.2	2704	2016-11-01	10	L23	M	NF	2016-11-11	1	0.0119048	0	0.0120482	0	0.0120482	0.0361446	0	0	0.0120482	0	0.493976	0.0963855	0.0722892	0	0	0	0	0	0.0361446	0	0	0	0	0.156627	0
2	15	15.4.2	2704	2016-11-01	11	L21	F	NF	2016-11-11	1	0	0	0.0238095	0	0	0.0119048	0	0	0.0238095	0.0238095	0.547619	0.107143	0.0595238	0	0	0	0	0	0.0714286	0.0119048	0	0	0	0.0595238	0
2	15	15.4.2	2704	2016-11-01	12	L31	M	NF	2016-11-11	1	0.0117647	0	0	0	0	0	0	0	0	0.0119048	0.642857	0.107143	0.0595238	0	0	0	0	0	0.047619	0	0	0	0	0.0952381	0
2	15	15.4.2	2704	2016-11-01	13	L26	M	NF	2016-11-11	1	0.0117647	0	0	0	0	0.0119048	0	0.0119048	0	0	0.559524	0.130952	0.0833333	0	0	0	0	0	0.0357143	0	0	0	0	0.0952381	0
2	15	15.4.2	2704	2016-11-01	1	L28	F	NF	2016-11-16	2	0.0117647	0	0	0	0	0	0	0	0	0	0.559524	0.154762	0.0833333	0	0	0	0	0	0.0833333	0.0119048	0	0	0	0.0595238	0.0238095
2	15	15.4.2	2704	2016-11-01	2	L27	F	NF	2016-11-16	2	0.0117647	0	0	0	0	0	0.0119048	0.0119048	0	0.0357143	0.392857	0.0952381	0.119048	0	0	0	0	0	0.119048	0.0119048	0	0	0.0119048	0.0833333	0.0238095
2	15	15.4.2	2704	2016-11-01	3	L20	M	NF	2016-11-16	2	0	0	0.0119048	0	0.0238095	0.0238095	0.0119048	0.0119048	0.0119048	0	0.440476	0.178571	0.0833333	0	0	0.0119048	0	0	0.0595238	0	0	0	0	0.0833333	0.0238095
2	15	15.4.2	2704	2016-11-01	4	L25	M	NF	2016-11-16	2	0.0117647	0	0.0238095	0	0	0.0238095	0.0119048	0.0238095	0.0119048	0.0238095	0.464286	0.0357143	0.0714286	0	0	0	0	0	0.0833333	0	0	0	0	0.119048	0.0238095
2	15	15.4.2	2704	2016-11-01	5	L34	F	NF	2016-11-16	2	0.0344828	0	0.0119048	0	0	0.0238095	0	0	0	0	0.333333	0.130952	0.0714286	0	0	0	0	0.0119048	0.119048	0.0357143	0	0	0	0.154762	0.0238095
2	15	15.4.2	2704	2016-11-01	6	L24	M	NF	2016-11-16	2	0	0	0	0	0	0.0119048	0	0	0	0	0.52381	0.0714286	0.0833333	0	0	0	0	0.0119048	0.107143	0	0	0	0	0.119048	0.0238095
2	15	15.4.2	2704	2016-11-01	7	L33	F	NF	2016-11-16	2	0	0	0.0238095	0	0.0119048	0	0.0119048	0	0	0.0238095	0.464286	0.0714286	0.0833333	0	0	0	0	0	0.130952	0	0	0	0	0.130952	0.0238095
2	15	15.4.2	2704	2016-11-01	8	L30	M	NF	2016-11-16	2	0.0117647	0	0	0	0	0.0119048	0.0357143	0.0119048	0.0119048	0.0119048	0.404762	0.0714286	0.107143	0	0	0.0119048	0	0	0.0595238	0.0357143	0	0	0	0.119048	0.0238095
2	15	15.4.2	2704	2016-11-01	9	L32	F	NF	2016-11-16	2	0	0	0.0238095	0	0.0119048	0	0	0.0119048	0.0119048	0	0.452381	0.142857	0.0714286	0	0	0	0	0	0.0238095	0	0	0	0	0.166667	0.0238095
2	15	15.4.2	2704	2016-11-01	10	L23	M	NF	2016-11-16	2	0.0119048	0	0.0120482	0	0.0120482	0.0120482	0	0	0.0120482	0.0240964	0.361446	0.060241	0.180723	0	0	0	0	0	0.108434	0.0120482	0	0	0	0.13253	0.0240964
2	15	15.4.2	2704	2016-11-01	11	L21	F	NF	2016-11-16	2	0.0117647	0	0.0119048	0	0.0119048	0.0119048	0.0119048	0.0238095	0	0	0.404762	0.119048	0.107143	0	0	0	0	0	0.0952381	0.0119048	0	0	0	0.107143	0.0238095
2	15	15.4.2	2704	2016-11-01	12	L31	M	NF	2016-11-16	2	0.0232558	0	0.0238095	0	0.0357143	0	0	0.0119048	0	0	0.47619	0.107143	0.0119048	0	0	0	0	0	0.107143	0	0	0	0	0.0833333	0.0238095
2	15	15.4.2	2704	2016-11-01	13	L26	M	NF	2016-11-16	2	0.0232558	0	0.0238095	0	0	0	0	0.0238095	0.0119048	0.0119048	0.452381	0.0714286	0.0833333	0	0	0.0119048	0	0	0.107143	0	0	0	0	0.0714286	0.0238095
2	15	15.4.2	2704	2016-11-01	1	L28	F	NF	2016-11-22	3	0	0.0344828	0	0	0.0119048	0	0.0119048	0.0357143	0.0119048	0	0.511905	0.0119048	0.107143	0	0.047619	0	0	0	0.0595238	0	0	0	0	0.0714286	0.0238095
2	15	15.4.2	2704	2016-11-01	2	L27	F	NF	2016-11-22	3	0.0232558	0.0116279	0	0	0	0.0120482	0	0.0120482	0.0361446	0	0.457831	0.060241	0.0481928	0	0	0	0	0	0.144578	0	0	0	0	0.0843373	0.0240964
2	15	15.4.2	2704	2016-11-01	3	L20	M	NF	2016-11-22	3	0.0117647	0	0	0	0	0.0119048	0	0.0119048	0.0238095	0.0119048	0.642857	0.0595238	0.047619	0	0	0	0	0	0.047619	0	0.0119048	0	0	0.0357143	0.0238095
2	15	15.4.2	2704	2016-11-01	4	L25	M	NF	2016-11-22	3	0.0117647	0	0	0	0	0	0	0.0238095	0	0	0.559524	0.107143	0.047619	0	0.0238095	0	0	0	0.0952381	0.0119048	0	0	0	0.047619	0.0238095
2	15	15.4.2	2704	2016-11-01	5	L34	F	NF	2016-11-22	3	0	0	0	0	0.0119048	0	0	0.0714286	0	0	0.5	0.0595238	0.0357143	0	0.0119048	0	0	0	0.0595238	0	0	0	0	0.142857	0.0238095
2	15	15.4.2	2704	2016-11-01	6	L24	M	NF	2016-11-22	3	0	0	0	0	0	0	0	0.0238095	0.0357143	0.0238095	0.547619	0.0595238	0.0595238	0	0.0119048	0.0119048	0	0	0.0833333	0	0	0	0	0.0238095	0.0238095
2	15	15.4.2	2704	2016-11-01	7	L33	F	NF	2016-11-22	3	0	0	0	0	0	0	0.0119048	0.0595238	0.0119048	0.0119048	0.511905	0.0595238	0.0595238	0	0	0.0119048	0	0	0.0714286	0	0	0	0	0.0357143	0.0238095
2	15	15.4.2	2704	2016-11-01	8	L30	M	NF	2016-11-22	3	0.0119048	0	0	0	0	0.0361446	0	0	0.0361446	0	0.46988	0.0481928	0.0963855	0	0.0361446	0	0	0	0.120482	0.0120482	0	0	0	0.0722892	0.0240964
2	15	15.4.2	2704	2016-11-01	9	L32	F	NF	2016-11-22	3	0	0	0.0119048	0	0.0119048	0.0119048	0	0.0357143	0	0	0.559524	0.0357143	0.047619	0	0	0.0119048	0	0	0.0952381	0	0	0	0.0238095	0.0595238	0.0238095
2	15	15.4.2	2704	2016-11-01	10	L23	M	NF	2016-11-22	3	0	0	0.0120482	0	0	0.0361446	0	0.0240964	0	0.0120482	0.493976	0.0240964	0.0722892	0	0.0120482	0	0	0	0.144578	0	0	0	0	0.0722892	0.0240964
2	15	15.4.2	2704	2016-11-01	11	L21	F	NF	2016-11-22	3	0	0	0.0238095	0	0	0.0119048	0	0.0119048	0.0238095	0	0.595238	0.0119048	0.047619	0	0.0238095	0	0	0	0.130952	0.0119048	0	0	0	0.0357143	0.0238095
2	15	15.4.2	2704	2016-11-01	12	L31	M	NF	2016-11-22	3	0.0117647	0	0.0238095	0	0	0	0	0.0238095	0.0119048	0	0.488095	0.107143	0.0714286	0	0	0	0	0	0.0833333	0	0	0	0	0.047619	0.0238095
2	15	15.4.2	2704	2016-11-01	13	L26	M	NF	2016-11-22	3	0	0	0	0	0	0	0	0.0238095	0.0238095	0	0.619048	0.0357143	0.0357143	0	0.0238095	0	0	0	0.0833333	0	0.0119048	0	0	0.0119048	0.0238095
2	15	15.4.2	2704	2016-11-01	1	L28	F	NF	2016-11-27	4	0	0.0117647	0	0	0	0	0.0238095	0.0714286	0.0714286	0.0357143	0.392857	0.0238095	0.047619	0	0	0	0	0	0.166667	0	0	0	0	0.142857	0.0119048
2	15	15.4.2	2704	2016-11-01	2	L27	F	NF	2016-11-27	4	0	0.0117647	0	0	0	0.0119048	0	0.0595238	0.0357143	0.0119048	0.380952	0.0357143	0.0714286	0	0	0	0	0	0.202381	0.0119048	0	0	0.0119048	0.119048	0.0119048
2	15	15.4.2	2704	2016-11-01	3	L20	M	NF	2016-11-27	4	0.0117647	0	0	0	0	0	0.0119048	0.047619	0.0238095	0	0.416667	0.0357143	0.119048	0	0	0	0	0	0.0595238	0	0	0	0.0119048	0.190476	0.0119048
2	15	15.4.2	2704	2016-11-01	4	L25	M	NF	2016-11-27	4	0.0116279	0.0116279	0.0119048	0	0	0.0119048	0	0.047619	0.047619	0	0.428571	0.047619	0.0119048	0	0	0.0119048	0	0.0119048	0.0833333	0.0238095	0	0	0.0357143	0.130952	0.0119048
2	15	15.4.2	2704	2016-11-01	5	L34	F	NF	2016-11-27	4	0	0	0	0	0	0.0119048	0.0119048	0.0833333	0.0119048	0	0.404762	0.047619	0.0595238	0	0	0	0	0.0119048	0.130952	0	0	0	0.0119048	0.166667	0.0119048
2	15	15.4.2	2704	2016-11-01	6	L24	M	NF	2016-11-27	4	0	0	0.0238095	0	0	0	0	0.0357143	0	0.0119048	0.392857	0.0833333	0.0714286	0	0	0.0119048	0	0	0.130952	0	0	0	0	0.166667	0.0119048
2	15	15.4.2	2704	2016-11-01	7	L33	F	NF	2016-11-27	4	0	0	0.0119048	0	0	0	0.0119048	0.0119048	0.0238095	0.0238095	0.369048	0.0119048	0.0952381	0	0	0	0	0	0.166667	0	0	0	0	0.190476	0.0119048
2	15	15.4.2	2704	2016-11-01	8	L30	M	NF	2016-11-27	4	0.0117647	0	0.0119048	0	0.0119048	0	0	0.0595238	0.0357143	0	0.380952	0.047619	0.047619	0	0	0	0	0	0.0952381	0.0119048	0	0	0.0119048	0.202381	0.0119048
2	15	15.4.2	2704	2016-11-01	9	L32	F	NF	2016-11-27	4	0	0	0.0238095	0	0	0	0.0119048	0.047619	0.0119048	0	0.464286	0.0357143	0.047619	0	0	0	0	0	0.130952	0	0	0	0.0119048	0.178571	0.0119048
2	15	15.4.2	2704	2016-11-01	10	L23	M	NF	2016-11-27	4	0.0344828	0	0.0119048	0	0.0119048	0	0	0.047619	0.0238095	0.0119048	0.380952	0.0357143	0.0238095	0	0	0	0	0	0.202381	0	0	0	0	0.166667	0.0119048
2	15	15.4.2	2704	2016-11-01	11	L21	F	NF	2016-11-27	4	0.0232558	0	0	0	0.0119048	0	0	0.0595238	0	0	0.440476	0.047619	0.0238095	0	0	0.0119048	0	0	0.0833333	0	0	0	0	0.238095	0.0119048
2	15	15.4.2	2704	2016-11-01	12	L31	M	NF	2016-11-27	4	0	0	0	0	0	0	0	0.047619	0	0	0.452381	0.0952381	0.0357143	0	0	0	0	0	0.0833333	0	0	0	0	0.178571	0.0119048
2	15	15.4.2	2704	2016-11-01	13	L26	M	NF	2016-11-27	4	0.0117647	0	0	0	0	0.0119048	0	0.0833333	0.047619	0.0238095	0.392857	0.047619	0.0357143	0	0	0	0	0	0.178571	0	0	0	0.0119048	0.130952	0.0119048
2	15	15.5.2	2678	2016-10-31	1	H29	F	CF	2016-11-11	1	0.0352941	0	0	0	0	0	0	0	0.0121951	0.0121951	0.5	0.0243902	0.109756	0	0	0	0	0	0.0487805	0.0243902	0.0121951	0	0	0.182927	0.0243902
2	15	15.5.2	2678	2016-10-31	2	H31	M	CF	2016-11-11	1	0.0119048	0	0.0120482	0	0	0	0	0.0240964	0	0	0.542169	0.0120482	0.0843373	0	0	0	0	0	0.0722892	0.0120482	0	0	0	0.180723	0.0240964
2	15	15.5.2	2678	2016-10-31	3	H32	F	CF	2016-11-11	1	0.0232558	0	0.0119048	0	0	0	0.0119048	0	0	0.0119048	0.511905	0.0357143	0.0833333	0	0	0	0	0	0.0595238	0.0119048	0	0.0119048	0	0.130952	0.0238095
2	15	15.5.2	2678	2016-10-31	4	H33	F	CF	2016-11-11	1	0.0116279	0.0116279	0.0119048	0	0	0	0	0.0119048	0.0119048	0	0.488095	0.0357143	0.107143	0	0.0119048	0	0	0	0.0238095	0.0119048	0.0357143	0.0119048	0.0119048	0.154762	0.0238095
2	15	15.5.2	2678	2016-10-31	5	H23	F	CF	2016-11-11	1	0.0454545	0	0	0	0	0	0	0	0.0119048	0	0.488095	0.0714286	0.0714286	0	0	0	0	0	0.0357143	0.0119048	0.0119048	0	0	0.178571	0.0238095
2	15	15.5.2	2678	2016-10-31	7	H28	M	CF	2016-11-11	1	0	0	0.0238095	0	0	0	0	0	0.0119048	0.0238095	0.464286	0.0833333	0.047619	0	0	0	0	0.0238095	0.047619	0	0	0	0.0119048	0.130952	0.0238095
2	15	15.5.2	2678	2016-10-31	8	H26	F	CF	2016-11-11	1	0	0	0.0119048	0	0	0	0	0.0238095	0	0.0357143	0.464286	0.0357143	0.0952381	0	0	0	0	0	0.0952381	0.0238095	0.0119048	0	0	0.142857	0.0238095
2	15	15.5.2	2678	2016-10-31	9	H20	M	CF	2016-11-11	1	0.0114943	0.0229885	0	0	0	0.0238095	0	0.0238095	0	0.0119048	0.452381	0.0238095	0.0119048	0	0	0	0	0	0.154762	0	0	0	0	0.178571	0.0238095
2	15	15.5.2	2678	2016-10-31	10	H22	F	CF	2016-11-11	1	0.0117647	0	0	0	0	0	0.0119048	0	0	0.0238095	0.464286	0.047619	0.0833333	0	0	0.0119048	0	0	0.0833333	0	0.0119048	0	0	0.202381	0.0238095
2	15	15.5.2	2678	2016-10-31	11	H25	M	CF	2016-11-11	1	0.0344828	0	0	0	0.0119048	0	0	0	0	0	0.452381	0.0119048	0.119048	0	0	0.0119048	0	0	0.0714286	0.0119048	0	0	0	0.214286	0.0238095
2	15	15.5.2	2678	2016-10-31	12	H27	M	CF	2016-11-11	1	0.0232558	0	0	0	0	0	0	0	0.0119048	0	0.5	0.047619	0.0952381	0	0	0	0	0	0.130952	0	0	0.0119048	0.0119048	0.0952381	0.0238095
2	15	15.5.2	2678	2016-10-31	13	H24	M	CF	2016-11-11	1	0.0348837	0	0.0240964	0	0	0	0.0120482	0.0481928	0.0120482	0	0.39759	0	0.108434	0	0	0.0120482	0.0120482	0	0.0481928	0	0.0120482	0	0.0120482	0.180723	0.0240964
2	15	15.5.2	2678	2016-10-31	14	H35	M	CF	2016-11-11	1	0.0232558	0	0	0	0	0	0	0	0.0238095	0.0119048	0.5	0.0714286	0.0238095	0	0	0	0	0	0.0952381	0	0.0119048	0	0.0119048	0.130952	0.0238095
2	15	15.5.2	2678	2016-10-31	1	H29	F	CF	2016-11-16	2	0.0117647	0	0	0	0	0	0	0	0	0	0.595238	0.0714286	0.0714286	0	0	0	0	0	0.0952381	0	0	0	0	0.0952381	0.0119048
2	15	15.5.2	2678	2016-10-31	2	H31	M	CF	2016-11-16	2	0.0454545	0	0.0119048	0	0	0	0.0119048	0	0	0.0119048	0.488095	0.047619	0.0952381	0	0	0	0	0	0.0357143	0	0	0	0	0.119048	0.0119048
2	15	15.5.2	2678	2016-10-31	3	H32	F	CF	2016-11-16	2	0	0	0	0	0	0	0	0	0	0	0.511905	0.22619	0.0357143	0	0	0	0	0.0119048	0.0714286	0	0	0	0	0.0833333	0.0119048
2	15	15.5.2	2678	2016-10-31	4	H33	F	CF	2016-11-16	2	0.0117647	0	0.0119048	0	0	0	0	0	0	0	0.47619	0.0952381	0.119048	0	0	0	0	0	0.0595238	0	0.0119048	0	0	0.166667	0.0119048
2	15	15.5.2	2678	2016-10-31	5	H23	F	CF	2016-11-16	2	0	0	0.0119048	0	0	0	0	0	0	0	0.511905	0.130952	0.0952381	0	0	0	0	0	0.0714286	0	0	0	0.0119048	0.0833333	0.0119048
2	15	15.5.2	2678	2016-10-31	7	H28	M	CF	2016-11-16	2	0	0.0117647	0.0238095	0	0	0.0119048	0.0119048	0.0119048	0.0357143	0	0.559524	0.047619	0.0595238	0	0	0	0	0.0119048	0.0238095	0	0	0	0.0119048	0.0833333	0.0119048
2	15	15.5.2	2678	2016-10-31	8	H26	F	CF	2016-11-16	2	0.0117647	0	0.0119048	0	0	0	0	0	0	0	0.535714	0.130952	0.0714286	0	0	0.0119048	0.0119048	0.0119048	0.0952381	0.0119048	0	0	0.0119048	0.0357143	0.0119048
2	15	15.5.2	2678	2016-10-31	9	H20	M	CF	2016-11-16	2	0.0344828	0	0.0119048	0.0119048	0	0.0119048	0	0.0238095	0	0	0.416667	0.0833333	0.0714286	0.0119048	0	0	0	0	0.119048	0	0.0119048	0	0	0.130952	0.0119048
2	15	15.5.2	2678	2016-10-31	10	H22	F	CF	2016-11-16	2	0.0116279	0.0116279	0.0119048	0	0	0	0	0	0	0	0.535714	0.0714286	0.0833333	0	0	0	0	0	0.0833333	0	0	0	0	0.107143	0.0119048
2	15	15.5.2	2678	2016-10-31	11	H25	M	CF	2016-11-16	2	0	0	0	0	0	0	0	0	0.0119048	0	0.630952	0.0714286	0.0714286	0	0	0	0	0	0.0952381	0	0	0	0	0.0357143	0.0119048
2	15	15.5.2	2678	2016-10-31	12	H27	M	CF	2016-11-16	2	0	0	0	0	0	0	0.0119048	0	0	0	0.559524	0.0952381	0.119048	0	0	0	0	0	0.0952381	0	0.0119048	0	0	0.0714286	0.0119048
2	15	15.5.2	2678	2016-10-31	13	H24	M	CF	2016-11-16	2	0.0340909	0.0113636	0	0	0	0	0.0119048	0.0119048	0	0	0.559524	0.0595238	0.0595238	0	0	0	0	0	0.0833333	0	0.0119048	0	0	0.0952381	0.0119048
2	15	15.5.2	2678	2016-10-31	14	H35	M	CF	2016-11-16	2	0	0.0232558	0.0119048	0.0119048	0	0	0	0.0238095	0.0119048	0	0.464286	0.0952381	0.0595238	0	0	0.0119048	0	0	0.0952381	0	0.0119048	0	0	0.0714286	0.0119048
2	15	15.5.2	2678	2016-10-31	1	H29	F	CF	2016-11-22	3	0.0117647	0	0	0	0	0	0	0	0.0119048	0	0.5	0.0119048	0.0833333	0	0	0	0	0	0.0714286	0	0.0357143	0	0.0238095	0.190476	0.0119048
2	15	15.5.2	2678	2016-10-31	2	H31	M	CF	2016-11-22	3	0.0117647	0	0	0	0	0	0	0.0595238	0.0238095	0	0.452381	0.0119048	0.0833333	0	0	0.0119048	0	0.0119048	0.119048	0	0.0119048	0	0	0.130952	0.0238095
2	15	15.5.2	2678	2016-10-31	3	H32	F	CF	2016-11-22	3	0	0.0117647	0.0238095	0	0	0	0	0	0.0119048	0	0.464286	0.047619	0.0357143	0	0	0	0	0	0.107143	0	0	0	0	0.202381	0.0238095
2	15	15.5.2	2678	2016-10-31	4	H33	F	CF	2016-11-22	3	0	0	0	0	0	0	0	0.0238095	0.0238095	0	0.595238	0.047619	0.047619	0	0	0	0	0	0.0595238	0	0	0.0119048	0.0119048	0.142857	0.0119048
2	15	15.5.2	2678	2016-10-31	5	H23	F	CF	2016-11-22	3	0	0	0.0119048	0	0	0	0	0.0119048	0	0.0119048	0.47619	0.0238095	0.047619	0	0	0	0	0	0.0714286	0	0.0119048	0	0	0.25	0.0238095
2	15	15.5.2	2678	2016-10-31	7	H28	M	CF	2016-11-22	3	0	0	0	0	0	0	0	0.0119048	0.0238095	0	0.547619	0.047619	0.0595238	0	0	0	0	0	0.0833333	0.0119048	0.0119048	0	0	0.154762	0.0119048
2	15	15.5.2	2678	2016-10-31	8	H26	F	CF	2016-11-22	3	0	0.0117647	0	0	0	0	0.0119048	0.0238095	0	0	0.559524	0.047619	0.0357143	0	0	0	0	0	0.107143	0	0.0119048	0	0.0119048	0.107143	0.0119048
2	15	15.5.2	2678	2016-10-31	9	H20	M	CF	2016-11-22	3	0	0	0	0	0	0	0	0.0119048	0	0	0.52381	0.0119048	0.0357143	0	0	0	0	0	0.119048	0	0	0.0119048	0	0.154762	0.0238095
2	15	15.5.2	2678	2016-10-31	10	H22	F	CF	2016-11-22	3	0	0.0117647	0	0	0	0	0.0119048	0	0.0119048	0	0.416667	0.047619	0.0595238	0	0	0.0119048	0	0	0.142857	0	0	0	0	0.202381	0.0238095
2	15	15.5.2	2678	2016-10-31	11	H25	M	CF	2016-11-22	3	0	0	0	0	0	0	0.0119048	0.0238095	0.0119048	0	0.535714	0.0595238	0.0357143	0	0	0	0	0	0.047619	0	0.0119048	0	0	0.154762	0.0238095
2	15	15.5.2	2678	2016-10-31	12	H27	M	CF	2016-11-22	3	0	0.0117647	0	0	0	0	0	0.0357143	0.0119048	0	0.535714	0.0238095	0.047619	0	0	0	0	0	0.107143	0	0.0119048	0	0.0238095	0.119048	0.0238095
2	15	15.5.2	2678	2016-10-31	13	H24	M	CF	2016-11-22	3	0.0117647	0	0	0	0	0	0	0.047619	0.0357143	0.0119048	0.452381	0.0119048	0.0238095	0	0	0.0119048	0	0	0.0833333	0.0238095	0.0238095	0	0	0.190476	0.0238095
2	15	15.5.2	2678	2016-10-31	14	H35	M	CF	2016-11-22	3	0	0.0117647	0.0119048	0	0	0	0	0.0119048	0.0119048	0	0.547619	0.0357143	0.0357143	0	0	0	0	0	0.142857	0	0	0	0.0119048	0.0952381	0.0119048
2	15	15.5.2	2678	2016-10-31	1	H29	F	CF	2016-11-27	4	0	0.0117647	0.0119048	0	0	0	0	0.0238095	0	0.0119048	0.511905	0.047619	0.047619	0	0	0	0	0	0.107143	0	0.0238095	0	0	0.190476	0
2	15	15.5.2	2678	2016-10-31	2	H31	M	CF	2016-11-27	4	0	0	0	0	0	0	0.0119048	0	0.0119048	0.0119048	0.571429	0	0.047619	0	0	0	0	0	0.0714286	0.0119048	0	0	0	0.178571	0
2	15	15.5.2	2678	2016-10-31	3	H32	F	CF	2016-11-27	4	0	0	0	0	0	0	0.0119048	0	0	0.0238095	0.511905	0.0595238	0.047619	0	0	0	0	0	0.047619	0.0119048	0.0357143	0	0	0.22619	0
2	15	15.5.2	2678	2016-10-31	4	H33	F	CF	2016-11-27	4	0	0	0.0119048	0	0	0	0	0.0357143	0	0	0.452381	0.0119048	0.0357143	0	0	0	0	0	0.0833333	0.0119048	0.0238095	0	0	0.309524	0
2	15	15.5.2	2678	2016-10-31	5	H23	F	CF	2016-11-27	4	0	0	0.0119048	0	0	0	0	0.0238095	0.0119048	0	0.619048	0.0238095	0.0357143	0	0	0	0	0.0119048	0.0238095	0	0.0357143	0	0	0.190476	0
2	15	15.5.2	2678	2016-10-31	7	H28	M	CF	2016-11-27	4	0	0	0.0240964	0	0	0.0120482	0.0120482	0.0240964	0	0	0.542169	0.0361446	0.0481928	0	0	0	0.0120482	0	0.0361446	0	0.0240964	0	0	0.0963855	0
2	15	15.5.2	2678	2016-10-31	8	H26	F	CF	2016-11-27	4	0	0	0.0238095	0	0	0	0	0	0.0357143	0	0.5	0.0357143	0.0238095	0	0	0	0	0	0.047619	0.0119048	0.047619	0	0	0.238095	0
2	15	15.5.2	2678	2016-10-31	9	H20	M	CF	2016-11-27	4	0	0	0	0	0	0	0.0357143	0.0119048	0	0.0119048	0.571429	0.047619	0.0119048	0	0	0.0119048	0	0	0.0833333	0	0.047619	0	0	0.130952	0
2	15	15.5.2	2678	2016-10-31	10	H22	F	CF	2016-11-27	4	0	0	0	0	0	0	0	0	0	0.0357143	0.488095	0.0595238	0.0357143	0	0	0	0	0	0.0952381	0	0.0119048	0	0	0.25	0
2	15	15.5.2	2678	2016-10-31	11	H25	M	CF	2016-11-27	4	0.0117647	0	0	0	0	0	0	0	0.0119048	0	0.595238	0.0357143	0.0595238	0	0	0	0	0	0.0952381	0.0238095	0.0119048	0	0	0.142857	0
2	15	15.5.2	2678	2016-10-31	12	H27	M	CF	2016-11-27	4	0.0117647	0	0	0	0	0	0	0.0357143	0.0238095	0	0.547619	0.0357143	0.047619	0	0	0	0	0	0.0714286	0	0.0119048	0	0	0.202381	0
2	15	15.5.2	2678	2016-10-31	13	H24	M	CF	2016-11-27	4	0	0	0	0	0	0	0.0119048	0	0.0119048	0	0.559524	0.047619	0.047619	0	0	0	0	0	0.047619	0	0.0238095	0	0	0.202381	0
2	15	15.5.2	2678	2016-10-31	14	H35	M	CF	2016-11-27	4	0.0117647	0	0	0	0	0	0	0.0119048	0	0.0119048	0.5	0.047619	0.047619	0	0	0	0	0	0.107143	0.0238095	0.0119048	0	0	0.154762	0
2	15	15.6.2	2619	2016-10-29	1	B21	F	NF	2016-11-11	1	0.0344828	0	0	0	0	0	0	0.0119048	0	0	0.452381	0.0238095	0.119048	0	0	0	0	0	0.107143	0.0119048	0	0	0	0.142857	0.0238095
2	15	15.6.2	2619	2016-10-29	2	B20	M	NF	2016-11-11	1	0.0666667	0	0	0	0	0	0	0.0119048	0.0238095	0.0238095	0.380952	0	0.0714286	0	0	0	0	0	0.047619	0.0238095	0	0	0	0.202381	0.0238095
2	15	15.6.2	2619	2016-10-29	3	B22	M	NF	2016-11-11	1	0.0117647	0	0.0119048	0	0	0	0.0119048	0	0.047619	0	0.5	0.047619	0.0714286	0	0	0	0	0	0.107143	0.0119048	0	0	0	0.119048	0.0238095
2	15	15.6.2	2619	2016-10-29	4	B25	M	NF	2016-11-11	1	0.0444444	0.0222222	0	0	0	0.0238095	0	0.0119048	0	0	0.428571	0.0595238	0.0595238	0	0	0	0	0	0.047619	0.0238095	0	0	0.0119048	0.178571	0.0238095
2	15	15.6.2	2619	2016-10-29	5	B28	F	NF	2016-11-11	1	0.0340909	0.0113636	0	0	0	0.0119048	0.0119048	0.0238095	0	0.0119048	0.440476	0.0119048	0.107143	0	0	0	0	0	0.0833333	0	0	0	0	0.190476	0.0238095
2	15	15.6.2	2619	2016-10-29	6	B27	M	NF	2016-11-11	1	0	0	0	0	0	0	0	0.0238095	0	0	0.452381	0.0357143	0.0595238	0	0	0.0119048	0	0	0.119048	0.0238095	0	0	0	0.166667	0.0238095
2	15	15.6.2	2619	2016-10-29	7	B29	F	NF	2016-11-11	1	0.0229885	0.0114943	0.0119048	0	0	0	0	0.0119048	0	0	0.452381	0.047619	0.0833333	0	0	0	0	0	0.0833333	0	0	0	0.0238095	0.190476	0.0238095
2	15	15.6.2	2619	2016-10-29	8	B23	M	NF	2016-11-11	1	0.0344828	0	0	0	0	0.0119048	0	0.0119048	0.0238095	0	0.416667	0.047619	0.047619	0	0.0119048	0	0	0.0119048	0.047619	0.0238095	0	0	0.0119048	0.190476	0.0238095
2	15	15.6.2	2619	2016-10-29	9	B26	M	NF	2016-11-11	1	0.0117647	0	0	0	0	0	0.0119048	0.0119048	0.0119048	0	0.440476	0.0238095	0.0952381	0	0	0	0	0	0.0714286	0.0119048	0	0	0.0238095	0.178571	0.0238095
2	15	15.6.2	2619	2016-10-29	10	B30	M	NF	2016-11-11	1	0.0117647	0	0	0	0	0	0.0119048	0.0714286	0	0	0.440476	0.0595238	0.0714286	0	0	0	0	0	0.119048	0	0	0	0	0.142857	0.0238095
2	15	15.6.2	2619	2016-10-29	11	B24	M	NF	2016-11-11	1	0.0229885	0.0114943	0	0	0.0119048	0	0.0119048	0.0119048	0.0357143	0	0.428571	0.0357143	0.0595238	0	0	0	0	0	0.119048	0.0119048	0	0	0	0.166667	0.0238095
2	15	15.6.2	2619	2016-10-29	1	B21	F	NF	2016-11-16	2	0.0449438	0.011236	0	0	0	0	0	0.0357143	0.0238095	0	0.309524	0.0238095	0.154762	0	0.0119048	0	0	0	0.107143	0	0	0	0.0238095	0.190476	0
2	15	15.6.2	2619	2016-10-29	2	B20	M	NF	2016-11-16	2	0.0666667	0	0.0119048	0	0	0	0.0119048	0.0238095	0.0119048	0	0.261905	0.047619	0.202381	0	0	0	0	0	0.142857	0	0	0	0.0119048	0.154762	0
2	15	15.6.2	2619	2016-10-29	3	B22	M	NF	2016-11-16	2	0.0340909	0.0113636	0	0	0	0	0.0119048	0.0833333	0.0238095	0	0.27381	0.0357143	0.107143	0	0.0119048	0.0238095	0	0	0.107143	0.0119048	0	0	0.0119048	0.178571	0
2	15	15.6.2	2619	2016-10-29	4	B25	M	NF	2016-11-16	2	0.0113636	0.0340909	0.0119048	0	0	0	0	0.0119048	0.0119048	0	0.22619	0.0238095	0.130952	0	0	0	0	0	0.0952381	0	0	0	0.0119048	0.321429	0
2	15	15.6.2	2619	2016-10-29	5	B28	F	NF	2016-11-16	2	0.0449438	0.011236	0	0	0	0.0119048	0	0.0119048	0	0	0.309524	0.047619	0.0952381	0	0	0	0	0	0.107143	0	0	0	0.0119048	0.238095	0
2	15	15.6.2	2619	2016-10-29	6	B27	M	NF	2016-11-16	2	0.0454545	0	0	0	0	0	0.0119048	0.0357143	0	0	0.27381	0.0238095	0.154762	0	0	0	0	0	0.166667	0	0	0	0.0119048	0.214286	0
2	15	15.6.2	2619	2016-10-29	7	B29	F	NF	2016-11-16	2	0.0117647	0	0	0	0	0	0	0	0.0238095	0	0.25	0.0357143	0.0833333	0	0	0	0	0	0.190476	0.047619	0	0	0.0238095	0.25	0
2	15	15.6.2	2619	2016-10-29	8	B23	M	NF	2016-11-16	2	0.0232558	0	0	0	0	0	0.0119048	0.0238095	0.0238095	0	0.261905	0.047619	0.0952381	0	0	0	0	0	0.142857	0.0119048	0	0	0.0119048	0.261905	0
2	15	15.6.2	2619	2016-10-29	9	B26	M	NF	2016-11-16	2	0.0449438	0.011236	0	0	0	0.0119048	0	0.0119048	0	0	0.297619	0.0238095	0.130952	0	0	0	0	0	0.202381	0.0119048	0	0	0.0238095	0.154762	0
2	15	15.6.2	2619	2016-10-29	10	B30	M	NF	2016-11-16	2	0.0454545	0	0.0119048	0	0	0	0	0.0119048	0.0119048	0	0.27381	0.0238095	0.047619	0	0	0	0	0	0.130952	0.0238095	0	0	0.0238095	0.261905	0
2	15	15.6.2	2619	2016-10-29	11	B24	M	NF	2016-11-16	2	0.0340909	0.0113636	0	0	0	0	0	0.0833333	0	0	0.261905	0.0357143	0.119048	0	0	0	0	0	0.166667	0.0238095	0	0	0.0119048	0.166667	0
2	15	15.6.2	2619	2016-10-29	1	B21	F	NF	2016-11-22	3	0	0	0	0	0	0	0	0.0119048	0.0119048	0	0.547619	0.0595238	0.047619	0	0	0	0	0	0.0595238	0	0	0	0.0119048	0.142857	0.0357143
2	15	15.6.2	2619	2016-10-29	2	B20	M	NF	2016-11-22	3	0	0	0	0	0	0	0	0.0238095	0.0119048	0	0.47619	0.0833333	0.0357143	0	0	0	0	0	0.0833333	0.0238095	0	0	0	0.178571	0.0357143
2	15	15.6.2	2619	2016-10-29	3	B22	M	NF	2016-11-22	3	0	0.0117647	0	0	0	0	0	0	0.0119048	0	0.47619	0.142857	0.0357143	0	0	0	0	0	0.107143	0	0	0	0	0.130952	0.0357143
2	15	15.6.2	2619	2016-10-29	4	B25	M	NF	2016-11-22	3	0	0	0	0	0	0	0.0119048	0.0119048	0.0119048	0	0.488095	0.0595238	0.0357143	0	0	0	0	0	0.107143	0.0119048	0	0	0	0.166667	0.0357143
2	15	15.6.2	2619	2016-10-29	5	B28	F	NF	2016-11-22	3	0	0	0	0	0	0	0	0	0.0119048	0	0.452381	0.107143	0.0238095	0	0.0119048	0	0	0	0.154762	0	0	0	0	0.190476	0.0357143
2	15	15.6.2	2619	2016-10-29	6	B27	M	NF	2016-11-22	3	0	0	0	0	0	0	0	0.0238095	0.0357143	0	0.5	0.0595238	0.0119048	0	0	0	0	0	0.130952	0	0	0	0	0.142857	0.0357143
2	15	15.6.2	2619	2016-10-29	7	B29	F	NF	2016-11-22	3	0	0	0	0	0	0	0	0	0.0119048	0	0.607143	0.047619	0.0357143	0	0	0	0	0	0.130952	0	0	0	0	0.130952	0.0357143
2	15	15.6.2	2619	2016-10-29	8	B23	M	NF	2016-11-22	3	0	0.0117647	0	0	0	0	0	0	0.0119048	0	0.464286	0.107143	0	0	0	0	0	0	0.154762	0	0	0	0	0.142857	0.0357143
2	15	15.6.2	2619	2016-10-29	9	B26	M	NF	2016-11-22	3	0	0	0	0	0	0	0	0	0.0119048	0	0.535714	0.0952381	0.0357143	0	0	0	0	0	0.0714286	0.0119048	0	0	0	0.154762	0.0357143
2	15	15.6.2	2619	2016-10-29	10	B30	M	NF	2016-11-22	3	0	0	0	0	0	0	0.0119048	0.0595238	0	0	0.511905	0.107143	0.0238095	0	0	0	0	0	0.0714286	0.0119048	0	0	0	0.142857	0.0357143
2	15	15.6.2	2619	2016-10-29	11	B24	M	NF	2016-11-22	3	0	0	0	0	0	0	0	0.0357143	0.0119048	0	0.52381	0.0595238	0.047619	0	0.0119048	0	0	0	0.0714286	0	0	0	0	0.130952	0.0238095
2	15	15.6.2	2619	2016-10-29	1	B21	F	NF	2016-11-27	4	0.0232558	0	0	0	0	0	0	0.0238095	0.0238095	0.0119048	0.333333	0.047619	0.0714286	0	0	0	0	0	0.22619	0.0357143	0	0	0	0.154762	0.0238095
2	15	15.6.2	2619	2016-10-29	2	B20	M	NF	2016-11-27	4	0	0	0.0238095	0	0.0119048	0.0119048	0	0.0238095	0	0.0238095	0.27381	0.0357143	0.0357143	0	0	0	0	0.0119048	0.27381	0.0238095	0	0	0	0.178571	0.0238095
2	15	15.6.2	2619	2016-10-29	3	B22	M	NF	2016-11-27	4	0	0.0117647	0	0	0	0	0	0.0357143	0.0238095	0	0.321429	0.0833333	0.0833333	0	0	0.0119048	0	0	0.142857	0.0119048	0	0	0	0.214286	0.0238095
2	15	15.6.2	2619	2016-10-29	4	B25	M	NF	2016-11-27	4	0.0232558	0	0	0	0	0	0	0.0238095	0	0.0119048	0.321429	0.0357143	0.0238095	0	0	0	0	0	0.214286	0.0119048	0	0	0.0119048	0.25	0.0238095
2	15	15.6.2	2619	2016-10-29	5	B28	F	NF	2016-11-27	4	0.0117647	0	0.0238095	0	0	0	0	0.0119048	0.0238095	0.0238095	0.27381	0.0119048	0.0833333	0	0	0	0	0	0.202381	0.0357143	0	0	0.0119048	0.238095	0.0238095
2	15	15.6.2	2619	2016-10-29	6	B27	M	NF	2016-11-27	4	0	0	0	0	0	0	0.0119048	0.047619	0	0	0.369048	0.0238095	0.047619	0	0	0	0	0	0.178571	0	0	0	0	0.238095	0.0238095
2	15	15.6.2	2619	2016-10-29	7	B29	F	NF	2016-11-27	4	0.0117647	0	0	0	0	0	0	0.0119048	0	0.0238095	0.369048	0.0238095	0.119048	0	0.0119048	0	0	0	0.190476	0.0238095	0	0	0	0.154762	0.0238095
2	15	15.6.2	2619	2016-10-29	8	B23	M	NF	2016-11-27	4	0.0344828	0	0	0	0	0.0357143	0	0.0238095	0.0238095	0	0.285714	0	0.047619	0	0	0	0	0	0.166667	0.0119048	0	0	0.0357143	0.261905	0.0238095
2	15	15.6.2	2619	2016-10-29	9	B26	M	NF	2016-11-27	4	0.0117647	0	0.0119048	0	0.0119048	0	0.0119048	0.0238095	0.0119048	0.0119048	0.309524	0.0357143	0.0714286	0	0	0	0	0	0.130952	0.0238095	0	0	0.047619	0.214286	0.0238095
2	15	15.6.2	2619	2016-10-29	10	B30	M	NF	2016-11-27	4	0.0117647	0	0	0	0	0	0	0.047619	0.0119048	0.0119048	0.285714	0.0595238	0.0595238	0	0	0	0	0	0.154762	0.0238095	0	0	0.0119048	0.238095	0.0238095
2	15	15.6.2	2619	2016-10-29	11	B24	M	NF	2016-11-27	4	0	0.0232558	0	0	0	0	0	0.0714286	0.0119048	0.0238095	0.369048	0.047619	0.047619	0	0	0	0	0	0.130952	0	0	0	0	0.178571	0.0238095
2	15	15.7.2	2695	2016-11-02	1	N27	M	NF	2016-11-11	1	0.0117647	0	0	0	0	0	0	0	0	0	0.571429	0.0357143	0.142857	0	0	0	0	0	0.0238095	0	0	0	0	0.178571	0
2	15	15.7.2	2695	2016-11-02	2	N21	M	NF	2016-11-11	1	0.0568182	0	0.0361446	0	0	0.0120482	0	0	0	0.0240964	0.506024	0.0722892	0.108434	0	0	0	0	0	0.0481928	0	0	0	0	0.108434	0
2	15	15.7.2	2695	2016-11-02	3	N25	M	NF	2016-11-11	1	0.0117647	0	0.0119048	0	0	0	0	0	0	0	0.47619	0.0357143	0.130952	0	0	0.0238095	0	0	0.0714286	0.0119048	0	0	0	0.142857	0
2	15	15.7.2	2695	2016-11-02	4	N22	F	NF	2016-11-11	1	0.0344828	0	0	0	0	0.0119048	0	0.0119048	0	0	0.488095	0.0595238	0.119048	0	0	0	0	0	0.107143	0.0119048	0	0	0	0.107143	0
2	15	15.7.2	2695	2016-11-02	5	N24	F	NF	2016-11-11	1	0	0	0.0119048	0	0	0.0119048	0.0119048	0	0	0	0.547619	0.0357143	0.166667	0	0	0	0	0	0.0595238	0	0	0	0	0.130952	0
2	15	15.7.2	2695	2016-11-02	6	N28	F	NF	2016-11-11	1	0	0	0	0	0	0	0	0	0	0.0120482	0.614458	0.0481928	0.180723	0	0	0	0	0	0.0240964	0	0	0	0	0.108434	0
2	15	15.7.2	2695	2016-11-02	7	N29	F	NF	2016-11-11	1	0.0229885	0.0114943	0	0	0	0.0119048	0	0.0119048	0	0.0119048	0.52381	0.047619	0.107143	0	0	0	0	0	0.0952381	0	0	0	0	0.107143	0
2	15	15.7.2	2695	2016-11-02	8	N30	F	NF	2016-11-11	1	0	0	0	0	0	0	0	0	0	0	0.690476	0.0714286	0.107143	0	0	0	0	0	0.0119048	0	0	0	0	0.119048	0
2	15	15.7.2	2695	2016-11-02	9	N20	M	NF	2016-11-11	1	0.0232558	0.0116279	0.0120482	0	0	0	0.0120482	0.0120482	0	0.0120482	0.554217	0.0481928	0.13253	0	0	0.0120482	0	0	0.060241	0	0	0	0	0.108434	0
2	15	15.7.2	2695	2016-11-02	10	N23	F	NF	2016-11-11	1	0.0119048	0	0.0120482	0	0	0	0	0	0	0.0240964	0.566265	0.0120482	0.13253	0	0	0.0240964	0	0	0.060241	0	0	0	0	0.108434	0
2	15	15.7.2	2695	2016-11-02	1	N27	M	NF	2016-11-16	2	0.0229885	0.0114943	0	0	0.0119048	0	0	0.0119048	0	0	0.404762	0.0238095	0.119048	0	0	0	0	0	0.0714286	0.0119048	0	0	0	0.22619	0.0238095
2	15	15.7.2	2695	2016-11-02	2	N21	M	NF	2016-11-16	2	0.0344828	0	0.0119048	0	0	0	0	0	0.0357143	0	0.392857	0.0833333	0.0714286	0	0	0.0119048	0	0	0.107143	0	0	0	0	0.202381	0.0238095
2	15	15.7.2	2695	2016-11-02	3	N25	M	NF	2016-11-16	2	0.0232558	0	0	0	0.0119048	0	0	0.0119048	0.0119048	0	0.357143	0.0952381	0.0833333	0	0	0	0	0	0.0952381	0	0	0	0	0.190476	0.0238095
2	15	15.7.2	2695	2016-11-02	4	N22	F	NF	2016-11-16	2	0.0117647	0	0.0119048	0	0	0	0.0119048	0	0.0119048	0.0119048	0.404762	0.0833333	0.0952381	0	0.0119048	0	0	0	0.0952381	0.0119048	0	0	0	0.166667	0.0238095
2	15	15.7.2	2695	2016-11-02	5	N24	F	NF	2016-11-16	2	0.0232558	0	0	0	0	0	0.0119048	0.0238095	0.0119048	0	0.392857	0.0952381	0.0833333	0	0	0	0	0	0.0833333	0	0	0	0	0.166667	0.0238095
2	15	15.7.2	2695	2016-11-02	6	N28	F	NF	2016-11-16	2	0.0117647	0	0	0	0	0	0	0.0119048	0.0238095	0	0.297619	0.119048	0.0714286	0	0	0	0	0	0.119048	0.0119048	0	0	0	0.238095	0.0238095
2	15	15.7.2	2695	2016-11-02	7	N29	F	NF	2016-11-16	2	0.0232558	0	0	0	0	0	0.0119048	0.0119048	0	0	0.321429	0.0714286	0.154762	0	0	0	0	0	0.119048	0	0	0	0	0.214286	0.0238095
2	15	15.7.2	2695	2016-11-02	8	N30	F	NF	2016-11-16	2	0	0	0	0	0	0	0	0	0	0	0.428571	0.166667	0.0952381	0	0	0	0	0	0.0595238	0	0	0	0	0.190476	0.0238095
2	15	15.7.2	2695	2016-11-02	9	N20	M	NF	2016-11-16	2	0.0229885	0.0114943	0	0	0	0	0	0	0.0119048	0	0.380952	0.0595238	0.130952	0	0	0.0119048	0	0	0.0714286	0.0119048	0	0	0	0.190476	0.0238095
2	15	15.7.2	2695	2016-11-02	10	N23	F	NF	2016-11-16	2	0	0	0.0119048	0	0.0119048	0	0	0.0238095	0.0119048	0.0119048	0.380952	0.0238095	0.119048	0	0	0.0119048	0	0	0.130952	0.0238095	0	0	0	0.166667	0.0238095
2	15	15.7.2	2695	2016-11-02	1	N27	M	NF	2016-11-22	3	0.0119048	0	0	0	0	0	0	0.0481928	0.0120482	0	0.493976	0.0240964	0.060241	0	0	0	0	0	0.180723	0	0	0	0	0.120482	0
2	15	15.7.2	2695	2016-11-02	2	N21	M	NF	2016-11-22	3	0.0117647	0	0.0119048	0	0.0119048	0.0119048	0.0119048	0.0952381	0.0119048	0	0.452381	0.0357143	0.047619	0	0	0	0	0	0.166667	0.0119048	0	0	0	0.0714286	0
2	15	15.7.2	2695	2016-11-02	3	N25	M	NF	2016-11-22	3	0.0117647	0	0.0357143	0	0	0	0	0.0952381	0.0357143	0	0.345238	0.0238095	0.0714286	0	0.0119048	0	0	0	0.0952381	0	0	0	0	0.178571	0
2	15	15.7.2	2695	2016-11-02	4	N22	F	NF	2016-11-22	3	0.0232558	0	0.0238095	0	0	0	0	0.0833333	0.047619	0	0.333333	0.047619	0.130952	0	0	0	0	0	0.119048	0	0	0	0	0.166667	0
2	15	15.7.2	2695	2016-11-02	5	N24	F	NF	2016-11-22	3	0.0229885	0.0114943	0.0119048	0	0	0.0119048	0.0119048	0.0238095	0	0	0.380952	0.0833333	0.119048	0	0.0119048	0	0	0	0.119048	0	0	0	0	0.154762	0
2	15	15.7.2	2695	2016-11-02	6	N28	F	NF	2016-11-22	3	0	0.0117647	0	0	0	0.0238095	0	0.0238095	0.0119048	0	0.416667	0.047619	0.107143	0	0.0119048	0	0	0	0.154762	0	0	0	0	0.130952	0
2	15	15.7.2	2695	2016-11-02	7	N29	F	NF	2016-11-22	3	0.0235294	0	0.0120482	0	0	0	0	0.0361446	0.0240964	0.0361446	0.421687	0.0722892	0.0843373	0	0	0	0	0	0.120482	0	0	0	0	0.120482	0
2	15	15.7.2	2695	2016-11-02	8	N30	F	NF	2016-11-22	3	0	0.0232558	0	0	0.0119048	0.0119048	0	0.0595238	0.0119048	0.0238095	0.321429	0.142857	0.0595238	0	0.0238095	0	0	0	0.119048	0	0	0	0	0.178571	0
2	15	15.7.2	2695	2016-11-02	9	N20	M	NF	2016-11-22	3	0	0	0	0	0	0	0.0238095	0.0119048	0.0119048	0	0.5	0.0833333	0.0595238	0	0.0119048	0	0	0	0.119048	0.0119048	0	0	0	0.0595238	0
2	15	15.7.2	2695	2016-11-02	10	N23	F	NF	2016-11-22	3	0	0	0.0357143	0	0	0	0.0119048	0.0595238	0.0357143	0	0.380952	0.047619	0.0595238	0	0	0	0	0	0.166667	0	0	0	0	0.130952	0
2	15	15.7.2	2695	2016-11-02	1	N27	M	NF	2016-11-27	4	0	0	0.0357143	0	0.0119048	0	0	0.0119048	0.0119048	0	0.440476	0.0595238	0.0952381	0	0	0	0	0	0.130952	0	0	0	0	0.119048	0.0238095
2	15	15.7.2	2695	2016-11-02	2	N21	M	NF	2016-11-27	4	0.0117647	0	0	0	0	0	0	0.0119048	0.0238095	0	0.464286	0.0595238	0.0714286	0	0	0	0	0	0.178571	0	0	0	0	0.107143	0.0238095
2	15	15.7.2	2695	2016-11-02	3	N25	M	NF	2016-11-27	4	0.0117647	0	0	0	0	0	0.0119048	0.0357143	0	0	0.47619	0.0357143	0.107143	0	0	0	0	0	0.107143	0.0119048	0	0	0	0.107143	0.0238095
2	15	15.7.2	2695	2016-11-02	4	N22	F	NF	2016-11-27	4	0.0117647	0	0	0	0	0	0	0	0	0	0.452381	0.047619	0.0714286	0	0	0	0	0	0.238095	0.0119048	0	0	0	0.119048	0.0238095
2	15	15.7.2	2695	2016-11-02	5	N24	F	NF	2016-11-27	4	0.0232558	0	0.0357143	0	0	0	0	0	0.0119048	0	0.428571	0.0952381	0.0595238	0	0	0.0119048	0	0	0.154762	0	0	0	0	0.107143	0.0238095
2	15	15.7.2	2695	2016-11-02	6	N28	F	NF	2016-11-27	4	0.0232558	0	0.0119048	0	0	0	0.0119048	0.0119048	0.0714286	0	0.488095	0.0595238	0.047619	0	0	0	0	0	0.119048	0	0	0	0.0238095	0.0714286	0.0238095
2	15	15.7.2	2695	2016-11-02	7	N29	F	NF	2016-11-27	4	0	0	0.0119048	0	0	0	0	0	0.0119048	0.0119048	0.452381	0.0357143	0.0952381	0	0	0	0	0	0.214286	0	0	0	0	0.130952	0.0238095
2	15	15.7.2	2695	2016-11-02	8	N30	F	NF	2016-11-27	4	0.032967	0.043956	0.0238095	0	0.0119048	0	0	0.0119048	0.0357143	0	0.452381	0.0833333	0.0833333	0	0	0.0119048	0	0	0.0595238	0	0	0	0	0.107143	0.0238095
2	15	15.7.2	2695	2016-11-02	9	N20	M	NF	2016-11-27	4	0.0229885	0.0114943	0.0119048	0	0.0119048	0	0	0.0119048	0.0833333	0	0.404762	0.0714286	0.0833333	0	0.0238095	0	0	0	0.119048	0	0	0	0	0.0833333	0.0238095
2	15	15.7.2	2695	2016-11-02	10	N23	F	NF	2016-11-27	4	0.0117647	0	0.0119048	0	0	0	0.0119048	0.0119048	0.047619	0	0.369048	0.0714286	0.0595238	0	0	0	0	0	0.190476	0	0	0	0.0119048	0.142857	0.0238095

## Sheet: HPO weaner room obs. day 1
Batch	Room	Pen	Litter	Pig	Gender	Pre	Post	Day	Tailbiting	Earbiting	Expl_trough	Expl_feed	Expl_feedonfloor	Expl_drinker	Nose_environ	Root_environ	Chew_environ	Chew_other	Play	Playsocial	Playindividual	Play_toy	Eating	Eat_feedonfloor	Play_feed	Manipulate_penmate	Drinking	Bellynosing	Lyingeyesclosed	Lyingeyesopen	Standingandwalking
1	8	8.1.1	15.2.1	A1	F	CF	CON	1	0	0.00555556	0.0111111	0	0	0.00555556	0.194444	0.0111111	0.0277778	0	0.0166667	0	0.0166667	0.0111111	0.05	0	0	0.00555556	0.0111111	0	0.416667	0.105556	0.1
1	8	8.1.1	15.5.1	C12	M	CF	CON	1	0.00555556	0	0.0111111	0	0	0	0.0722222	0.00555556	0.0222222	0.00555556	0	0	0	0	0.0611111	0	0	0	0.00555556	0	0.483333	0.233333	0.0388889
1	8	8.1.1	14.5.1	D12	F	CF	CON	1	0	0.00555556	0.0111111	0	0	0.00555556	0.0833333	0.0444444	0.211111	0	0.00555556	0.00555556	0	0.0111111	0.0611111	0	0	0.0222222	0.0111111	0	0.25	0.166667	0.0777778
1	8	8.1.1	14.7.1	H1	M	CF	CON	1	0.00555556	0	0.00555556	0	0	0	0.0833333	0.0111111	0.0166667	0.0111111	0	0	0	0.0166667	0.05	0.00555556	0	0.0111111	0	0	0.561111	0.133333	0.0722222
2	8	8.1.2	15.6.2	B21	F	NF	CS	1	0.00558659	0	0.00558659	0	0	0.00558659	0.206704	0.0223464	0.0893855	0.0223464	0.0111732	0.0111732	0	0.027933	0.0893855	0.0223464	0	0	0.027933	0	0.24581	0.134078	0.0558659
2	8	8.1.2	15.2.2	G20	M	NF	CS	1	0	0	0.0111732	0	0	0	0.0893855	0.0111732	0.134078	0.0111732	0.00558659	0.00558659	0	0.027933	0.173184	0	0	0.00558659	0	0	0.27933	0.184358	0.0502793
2	8	8.1.2	14.4.2	K35	M	NF	CS	1	0	0	0.00558659	0	0	0.00558659	0.139665	0.00558659	0.0726257	0.00558659	0.00558659	0.00558659	0	0.00558659	0.156425	0.00558659	0	0	0.0111732	0	0.301676	0.195531	0.0670391
2	8	8.1.2	15.4.2	L21	F	NF	CS	1	0	0.00558659	0	0	0	0	0.240223	0	0.0391061	0.0111732	0.0167598	0.0111732	0.00558659	0.00558659	0.150838	0	0	0	0.00558659	0	0.256983	0.150838	0.0949721
1	8	8.2.1	15.3.1	B6	M	NF	CS	1	0.00555556	0.00555556	0.0111111	0	0	0	0.0444444	0.00555556	0.0333333	0.0111111	0.0166667	0.00555556	0.0111111	0.0222222	0.0555556	0	0	0.0111111	0.00555556	0	0.555556	0.155556	0.0277778
1	8	8.2.1	14.6.1	E4	F	NF	CS	1	0.0222222	0.0111111	0.0333333	0.00555556	0	0.00555556	0.0777778	0.0111111	0.0111111	0.0277778	0.00555556	0.00555556	0	0.0166667	0.0944444	0	0	0.00555556	0.0166667	0	0.411111	0.15	0.0777778
1	8	8.2.1	15.6.1	G9	F	NF	CS	1	0.0111111	0.00555556	0.0333333	0	0	0	0.0611111	0	0.0166667	0.00555556	0.0111111	0.0111111	0	0.0222222	0.177778	0	0	0	0.00555556	0.00555556	0.427778	0.15	0.0333333
1	8	8.2.1	14.2.1	L8	M	NF	CS	1	0.0111111	0.0222222	0.0222222	0	0	0	0.1	0.00555556	0	0.0277778	0	0	0	0.00555556	0.0833333	0.0111111	0	0	0	0	0.466667	0.138889	0.0388889
2	8	8.2.2	15.3.2	D27	F	CF	CON	1	0.00558659	0.0167598	0.0111732	0	0	0.0111732	0.145251	0.0614525	0.0670391	0.00558659	0.0223464	0.0167598	0.00558659	0.0167598	0.027933	0.00558659	0	0.0111732	0.0111732	0.00558659	0.290503	0.0614525	0.134078
2	8	8.2.2	14.2.2	E29	M	CF	CON	1	0	0	0.00558659	0	0	0.0167598	0.134078	0.0446927	0.027933	0.0111732	0	0	0	0.0167598	0.0335196	0	0	0.00558659	0.00558659	0	0.463687	0.122905	0.0726257
2	8	8.2.2	14.3.2	F30	F	CF	CON	1	0	0.00558659	0.0167598	0	0.00558659	0.00558659	0.150838	0.0111732	0.122905	0	0.0223464	0.0167598	0.00558659	0.00558659	0.167598	0	0	0.00558659	0.00558659	0	0.22905	0.100559	0.0614525
2	8	8.2.2	14.6.2	P25	M	CF	CON	1	0.0223464	0	0.00558659	0	0	0	0.162011	0.0223464	0.0167598	0.0167598	0.0558659	0.0223464	0.0335196	0.00558659	0.0893855	0	0	0.00558659	0	0	0.284916	0.162011	0.0558659
1	8	8.3.1	15.2.1	A8	F	CF	CS	1	0	0	0.0222222	0	0	0.00555556	0.1	0	0.111111	0.00555556	0	0	0	0.0388889	0.0555556	0.00555556	0	0	0.00555556	0	0.372222	0.15	0.0388889
1	8	8.3.1	15.5.1	C13	M	CF	CS	1	0	0	0.0111111	0	0	0	0.0833333	0.00555556	0.177778	0.0444444	0	0	0	0.0222222	0.0833333	0	0	0.00555556	0.00555556	0	0.316667	0.122222	0.0388889
1	8	8.3.1	14.5.1	D13	F	CF	CS	1	0	0	0.0166667	0	0	0	0.122222	0.0388889	0.15	0	0.00555556	0.00555556	0	0.0388889	0.0888889	0.00555556	0	0	0.0166667	0	0.283333	0.0888889	0.105556
1	8	8.3.1	14.7.1	H8	M	CF	CS	1	0	0	0.0444444	0	0	0	0.122222	0	0.0777778	0.00555556	0.0111111	0.00555556	0.00555556	0.0388889	0.0777778	0.00555556	0.00555556	0	0.00555556	0.00555556	0.361111	0.122222	0.0777778
2	8	8.3.2	15.6.2	B23	M	NF	CON	1	0	0	0.0335196	0	0.00558659	0	0.0893855	0.0111732	0.0446927	0.00558659	0.0111732	0.0111732	0	0.0223464	0.145251	0	0	0	0.0111732	0	0.357542	0.0893855	0.106145
2	8	8.3.2	15.2.2	G27	F	NF	CON	1	0	0	0	0	0	0	0.100559	0	0.0782123	0.0167598	0.0223464	0.0167598	0.00558659	0.00558659	0.139665	0.00558659	0	0	0.00558659	0	0.413408	0.0782123	0.100559
2	8	8.3.2	14.4.2	K31	F	NF	CON	1	0	0	0.00558659	0	0	0.00558659	0.117318	0	0.0837989	0.0111732	0.0167598	0.0167598	0	0.0223464	0.150838	0	0	0.00558659	0.00558659	0	0.340782	0.100559	0.111732
2	8	8.3.2	15.7.2	N20	M	NF	CON	1	0.00558659	0	0	0	0	0.00558659	0.122905	0	0.128492	0.0111732	0.027933	0.0111732	0.0167598	0.0335196	0.111732	0	0	0.00558659	0.00558659	0	0.329609	0.0726257	0.0949721
1	8	8.4.1	15.3.1	B8	M	NF	CON	1	0	0	0.00555556	0	0	0	0.0666667	0	0.0722222	0	0.0166667	0.0166667	0	0.0166667	0.111111	0.00555556	0	0	0.00555556	0	0.411111	0.116667	0.127778
1	8	8.4.1	14.6.1	E6	F	NF	CON	1	0	0	0.00555556	0	0	0	0.116667	0.00555556	0.111111	0.0777778	0.0111111	0.0111111	0	0.0222222	0.0888889	0.00555556	0	0.00555556	0.0166667	0.00555556	0.361111	0.105556	0.0222222
1	8	8.4.1	15.6.1	G8	M	NF	CON	1	0.0166667	0.00555556	0.0111111	0.00555556	0	0	0.0555556	0.00555556	0.0444444	0.00555556	0.0111111	0.0111111	0	0.0111111	0.0944444	0.0166667	0	0.00555556	0	0	0.466667	0.138889	0.0666667
1	8	8.4.1	14.2.1	L7	F	NF	CON	1	0	0.00555556	0.0277778	0	0	0.00555556	0.0833333	0	0.0611111	0.0277778	0.00555556	0.00555556	0	0	0.116667	0.0111111	0	0	0	0	0.411111	0.127778	0.0555556
2	8	8.4.2	15.3.2	D20	F	CF	CS	1	0	0.00558659	0.0223464	0.00558659	0.00558659	0	0.139665	0.0335196	0.0111732	0.0223464	0.0167598	0.0111732	0.00558659	0.00558659	0.111732	0.0335196	0	0	0.00558659	0.00558659	0.22905	0.150838	0.167598
2	8	8.4.2	14.2.2	E30	M	CF	CS	1	0	0	0.0111732	0	0	0.0167598	0.134078	0.0111732	0.0614525	0.027933	0.0111732	0.0111732	0	0.00558659	0.150838	0.0167598	0	0	0.0167598	0	0.256983	0.128492	0.117318
2	8	8.4.2	15.5.2	H31	M	CF	CS	1	0.00558659	0.00558659	0.0167598	0	0	0	0.150838	0.0111732	0.0223464	0.0167598	0.0167598	0.0167598	0	0.00558659	0.162011	0.0111732	0	0.00558659	0.0167598	0	0.273743	0.0893855	0.0782123
2	8	8.4.2	14.5.2	M24	F	CF	CS	1	0	0	0.00558659	0	0	0.00558659	0.134078	0.0167598	0.0614525	0.0223464	0.0167598	0.0167598	0	0.0111732	0.162011	0.0111732	0.0223464	0	0.00558659	0	0.268156	0.0837989	0.111732
1	8	8.5.1	15.3.1	B3	F	NF	CS	1	0.00555556	0	0.0111111	0	0	0	0.0944444	0.00555556	0.122222	0	0.00555556	0	0.00555556	0.0333333	0.105556	0	0	0	0.00555556	0	0.427778	0.0888889	0.05
1	8	8.5.1	14.6.1	E7	M	NF	CS	1	0	0.00555556	0.0333333	0	0	0.00555556	0.0944444	0.0277778	0.122222	0.0222222	0.0111111	0.0111111	0	0.00555556	0.105556	0.0111111	0	0	0.00555556	0	0.333333	0.122222	0.0444444
1	8	8.5.1	15.6.1	G11	M	NF	CS	1	0	0	0	0	0	0	0.0722222	0.00555556	0.177778	0.0444444	0.0111111	0.00555556	0.00555556	0.0611111	0.144444	0	0	0	0.0111111	0	0.311111	0.0666667	0.05
1	8	8.5.1	14.2.1	L4	F	NF	CS	1	0	0	0.0111111	0	0	0.00555556	0.133333	0.00555556	0.138889	0.00555556	0.00555556	0.00555556	0	0.0333333	0.0777778	0	0	0.0333333	0.00555556	0	0.333333	0.0944444	0.0666667
2	8	8.5.2	15.3.2	D21	F	CF	CON	1	0	0.00558659	0.00558659	0	0	0	0.128492	0.0391061	0.0446927	0.0335196	0.0167598	0.00558659	0.0111732	0.0335196	0.117318	0	0	0	0.0111732	0	0.296089	0.106145	0.117318
2	8	8.5.2	14.2.2	E27	F	CF	CON	1	0	0	0.0167598	0	0	0	0.128492	0.0111732	0.0335196	0.0111732	0	0	0	0.0223464	0.0893855	0.00558659	0	0	0.0167598	0	0.441341	0.0949721	0.117318
2	8	8.5.2	15.5.2	H20	M	CF	CON	1	0	0	0.0167598	0	0	0.00558659	0.117318	0.0167598	0.100559	0.0446927	0.00558659	0.00558659	0	0.0446927	0.0782123	0.0111732	0	0	0.00558659	0	0.296089	0.0614525	0.0893855
2	8	8.5.2	14.6.2	P29	M	CF	CON	1	0	0	0.0111732	0	0	0	0.145251	0.027933	0.0558659	0.0111732	0.0223464	0.0111732	0.0111732	0.0167598	0.178771	0.0111732	0	0	0	0	0.346369	0.0223464	0.0670391
1	8	8.6.1	15.2.1	A13	M	CF	CON	1	0.00555556	0.00555556	0.00555556	0	0.00555556	0.00555556	0.0888889	0.00555556	0.183333	0	0.0166667	0.0166667	0	0.00555556	0.0666667	0	0	0.00555556	0.00555556	0	0.35	0.155556	0.0444444
1	8	8.6.1	15.5.1	C4	F	CF	CON	1	0	0	0.0277778	0	0	0.00555556	0.0777778	0.0111111	0.116667	0.00555556	0.0277778	0.0111111	0.0166667	0.0111111	0.138889	0	0	0.0166667	0	0	0.3	0.172222	0.0111111
1	8	8.6.1	14.5.1	D9	M	CF	CON	1	0	0	0.0111111	0	0	0.0111111	0.1	0.0222222	0.155556	0	0.0111111	0.0111111	0	0	0.127778	0	0	0.0111111	0.0166667	0	0.327778	0.1	0.0888889
1	8	8.6.1	14.7.1	H3	F	CF	CON	1	0.00555556	0	0.00555556	0	0	0.00555556	0.0833333	0	0.0277778	0.0222222	0.0166667	0.0166667	0	0.0166667	0.1	0.00555556	0	0.00555556	0	0	0.505556	0.111111	0.0722222
2	8	8.6.2	15.6.2	B29	F	NF	CS	1	0	0	0.0223464	0	0	0	0.0837989	0.0223464	0.0111732	0.00558659	0.0111732	0.0111732	0	0.00558659	0.0670391	0.00558659	0	0	0.0111732	0	0.469274	0.189944	0.0558659
2	8	8.6.2	14.8.2	I26	M	NF	CS	1	0	0.00558659	0	0	0.00558659	0.00558659	0.106145	0.00558659	0.0726257	0.00558659	0.0111732	0.0111732	0	0.00558659	0.0391061	0.00558659	0	0.00558659	0.00558659	0	0.480447	0.167598	0.0335196
2	8	8.6.2	14.4.2	K25	F	NF	CS	1	0	0	0.027933	0	0.00558659	0	0.0558659	0	0	0.00558659	0.0111732	0.0111732	0	0	0.0837989	0.0111732	0	0	0.0167598	0	0.497207	0.173184	0.0558659
2	8	8.6.2	15.4.2	L31	M	NF	CS	1	0.00558659	0	0.0223464	0	0.0111732	0.00558659	0.100559	0.00558659	0.0949721	0.00558659	0.0111732	0.0111732	0	0.00558659	0.100559	0.00558659	0	0	0.00558659	0.00558659	0.396648	0.117318	0.0837989
1	8	8.7.1	15.2.1	A9	M	CF	CS	1	0	0	0.00555556	0	0	0	0.1	0.00555556	0.105556	0.00555556	0	0	0	0.0333333	0.0833333	0.0111111	0	0	0.00555556	0	0.483333	0.105556	0.0166667
1	8	8.7.1	15.5.1	C6	F	CF	CS	1	0	0.0277778	0.0111111	0	0	0	0.0888889	0.00555556	0.127778	0	0	0	0	0.00555556	0.1	0.0111111	0	0	0	0.00555556	0.433333	0.0611111	0.0444444
1	8	8.7.1	14.5.1	D2	M	CF	CS	1	0.00555556	0	0.0111111	0	0	0	0.0333333	0.00555556	0.0722222	0.0111111	0	0	0	0.0166667	0.116667	0.00555556	0	0	0.00555556	0	0.483333	0.111111	0.0777778
1	8	8.7.1	14.7.1	H9	F	CF	CS	1	0.00555556	0	0.00555556	0	0	0.00555556	0.116667	0	0.05	0.0111111	0	0	0	0.0111111	0.105556	0.00555556	0	0	0.0111111	0	0.416667	0.122222	0.0666667
2	8	8.7.2	15.6.2	B28	F	NF	CON	1	0	0	0.0167598	0	0	0	0.145251	0.0167598	0.027933	0.0111732	0.0167598	0.0167598	0	0.0335196	0.0949721	0	0	0	0.0111732	0	0.340782	0.0837989	0.0893855
2	8	8.7.2	15.2.2	G21	M	NF	CON	1	0.00558659	0	0.00558659	0	0	0.0111732	0.106145	0.0111732	0.0223464	0.0111732	0.027933	0.0167598	0.0111732	0.0391061	0.139665	0.0223464	0	0.0167598	0.00558659	0	0.24581	0.156425	0.0893855
2	8	8.7.2	15.4.2	L25	M	NF	CON	1	0.0111732	0	0.0223464	0	0	0	0.0502793	0.0111732	0.0223464	0.027933	0.0335196	0.027933	0.00558659	0.0223464	0.128492	0.0167598	0	0	0.0111732	0.00558659	0.273743	0.24581	0.0726257
2	8	8.7.2	15.7.2	N29	F	NF	CON	1	0.00558659	0.0111732	0.00558659	0	0	0	0.0893855	0.00558659	0.0111732	0.0167598	0.027933	0.027933	0	0.0558659	0.134078	0.00558659	0	0.0167598	0	0	0.201117	0.100559	0.178771
1	8	8.8.1	15.3.1	B7	M	NF	CON	1	0	0	0.00555556	0	0	0	0.0611111	0.0222222	0.00555556	0.0111111	0.0111111	0.00555556	0.00555556	0.0166667	0.0888889	0.00555556	0	0.0222222	0	0	0.511111	0.138889	0.0444444
1	8	8.8.1	14.6.1	E3	F	NF	CON	1	0.00555556	0	0.00555556	0	0	0	0.0833333	0.0111111	0.0944444	0.0166667	0.0277778	0.0111111	0.0166667	0.0222222	0.0833333	0.00555556	0	0	0.00555556	0.00555556	0.444444	0.116667	0.05
1	8	8.8.1	15.6.1	G3	F	NF	CON	1	0	0	0.00555556	0	0	0	0.0277778	0.0111111	0.0888889	0.00555556	0.0111111	0.0111111	0	0	0.0722222	0	0	0.0722222	0	0	0.483333	0.122222	0.0222222
1	8	8.8.1	14.2.1	L6	M	NF	CON	1	0	0	0	0	0	0	0.0555556	0.00555556	0.133333	0.00555556	0.00555556	0.00555556	0	0.00555556	0.05	0	0	0.00555556	0	0	0.505556	0.138889	0.0222222
2	8	8.8.2	14.3.2	F20	F	CF	CS	1	0.0169492	0.0169492	0.00564972	0	0	0	0.0621469	0.0225989	0.079096	0.0169492	0.0169492	0.0112994	0.00564972	0.00564972	0.129944	0	0	0.00564972	0.00564972	0	0.412429	0.0734463	0.0903955
2	8	8.8.2	15.5.2	H24	M	CF	CS	1	0	0.0112994	0.00564972	0	0	0	0.0282486	0	0.079096	0	0.0112994	0.0112994	0	0	0.0621469	0	0	0.0169492	0.0112994	0	0.40113	0.220339	0.0508475
2	8	8.8.2	14.5.2	M26	M	CF	CS	1	0.011236	0.011236	0.00561798	0	0	0.00561798	0.0786517	0.011236	0.0224719	0.00561798	0.0224719	0.0168539	0.00561798	0.00561798	0.185393	0.0168539	0	0	0.011236	0	0.370787	0.0898876	0.0449438
2	8	8.8.2	14.6.2	P27	F	CF	CS	1	0.00558659	0.00558659	0	0	0	0	0.178771	0.0391061	0.173184	0.027933	0.0111732	0.0111732	0	0.00558659	0.0837989	0.0111732	0.00558659	0	0	0.00558659	0.251397	0.0446927	0.0893855
1	9	9.1.1	15.3.1	B5	M	NF	CS	1	0	0	0.0222222	0	0	0	0.0833333	0.05	0.0611111	0	0.00555556	0.00555556	0	0	0.0888889	0.0222222	0	0.0111111	0.0111111	0	0.405556	0.155556	0.0277778
1	9	9.1.1	14.6.1	E9	F	NF	CS	1	0	0.0166667	0.00555556	0	0	0	0.0888889	0	0.0611111	0.0111111	0.00555556	0.00555556	0	0	0.172222	0.0166667	0	0.00555556	0	0	0.377778	0.0944444	0.111111
1	9	9.1.1	15.6.1	G5	F	NF	CS	1	0	0	0	0	0	0	0.122222	0.00555556	0.1	0	0	0	0	0	0.138889	0.0166667	0	0.0166667	0	0	0.422222	0.111111	0.0222222
1	9	9.1.1	14.2.1	L13	M	NF	CS	1	0	0	0.0222222	0	0	0	0.116667	0.00555556	0.105556	0.00555556	0	0	0	0	0.2	0.0333333	0	0.0166667	0	0	0.333333	0.0333333	0.0555556
2	9	9.1.2	14.2.2	E33	M	CF	CON	1	0	0	0.0111111	0	0	0.00555556	0.144444	0	0.0555556	0.0277778	0.00555556	0.00555556	0	0.0111111	0.116667	0.00555556	0	0.00555556	0.0111111	0	0.35	0.127778	0.0722222
2	9	9.1.2	14.3.2	F28	M	CF	CON	1	0.00555556	0	0.00555556	0	0	0.00555556	0.15	0	0.0777778	0.00555556	0.0111111	0.0111111	0	0	0.1	0.00555556	0	0	0.00555556	0	0.316667	0.172222	0.0777778
2	9	9.1.2	15.5.2	H22	F	CF	CON	1	0	0.0222222	0	0	0	0	0.172222	0.00555556	0.0277778	0.0111111	0.0111111	0.0111111	0	0.0333333	0.122222	0	0	0.0888889	0.00555556	0	0.244444	0.0944444	0.0555556
2	9	9.1.2	14.6.2	P24	F	CF	CON	1	0	0	0.00555556	0	0.00555556	0.00555556	0.161111	0.0222222	0.0666667	0.0277778	0.0444444	0.0166667	0.0277778	0.0111111	0.105556	0	0	0.0111111	0.0111111	0	0.238889	0.0944444	0.116667
1	9	9.2.1	15.2.1	A6	F	CF	CON	1	0	0	0.05	0	0	0	0.0611111	0.00555556	0.0888889	0	0.0166667	0.0166667	0	0.0333333	0.105556	0.00555556	0	0	0.0111111	0	0.366667	0.194444	0.0388889
1	9	9.2.1	15.5.1	C8	M	CF	CON	1	0	0	0.0222222	0	0	0	0.138889	0.00555556	0.0611111	0.0166667	0.0166667	0.0166667	0	0.0111111	0.05	0.00555556	0	0	0.00555556	0	0.416667	0.0944444	0.0833333
1	9	9.2.1	14.5.1	D8	F	CF	CON	1	0	0	0.0111111	0	0	0	0.0944444	0.00555556	0.0388889	0.00555556	0.0277778	0.0111111	0.0166667	0.0277778	0.0833333	0.0166667	0	0	0.00555556	0	0.483333	0.1	0.0722222
1	9	9.2.1	14.7.1	H2	M	CF	CON	1	0	0	0.0388889	0	0	0	0.0888889	0.0111111	0.0222222	0.0111111	0.0166667	0.0166667	0	0.0611111	0.111111	0.00555556	0	0.0111111	0.0111111	0	0.377778	0.133333	0.05
2	9	9.2.2	15.2.2	G25	F	NF	CS	1	0.0222222	0.0333333	0.0166667	0	0	0	0.222222	0.0277778	0.0833333	0.0166667	0.0111111	0.0111111	0	0	0.122222	0	0	0.0111111	0	0	0.15	0.0666667	0.0944444
2	9	9.2.2	14.8.2	I29	F	NF	CS	1	0	0.00555556	0.0222222	0	0	0	0.311111	0.0444444	0.0277778	0.00555556	0.00555556	0.00555556	0	0.0111111	0.0444444	0.0166667	0	0.00555556	0.0111111	0	0.244444	0.15	0.0555556
2	9	9.2.2	14.4.2	K30	M	NF	CS	1	0	0	0.0222222	0	0	0.00555556	0.111111	0	0.0388889	0.161111	0.0166667	0.00555556	0.0111111	0	0.0722222	0.00555556	0	0.0166667	0.0111111	0	0.227778	0.127778	0.0666667
2	9	9.2.2	15.4.2	L26	M	NF	CS	1	0	0	0.0222222	0	0	0	0.25	0.05	0.0333333	0.0111111	0.0166667	0.0111111	0.00555556	0.00555556	0.144444	0.0111111	0	0	0.00555556	0	0.166667	0.194444	0.0555556
1	9	9.3.1	15.3.1	B11	M	NF	CON	1	0	0	0.00555556	0	0	0	0.116667	0.00555556	0.0833333	0.0222222	0.0333333	0.0166667	0.0166667	0.0111111	0.0722222	0	0	0.00555556	0.0166667	0	0.372222	0.111111	0.0611111
1	9	9.3.1	14.6.1	E8	F	NF	CON	1	0	0.00555556	0.05	0	0	0	0.138889	0.0111111	0.0333333	0.00555556	0.0111111	0.0111111	0	0.0333333	0.133333	0.0111111	0	0	0.0166667	0	0.316667	0.127778	0.0777778
1	9	9.3.1	15.6.1	G7	M	NF	CON	1	0	0	0.0111111	0	0.00555556	0.0111111	0.194444	0.05	0.0333333	0.00555556	0.0166667	0.0166667	0	0.0111111	0.116667	0.00555556	0	0.00555556	0	0.00555556	0.327778	0.0944444	0.0611111
1	9	9.3.1	14.2.1	L1	F	NF	CON	1	0.0222222	0.00555556	0	0	0	0	0.0777778	0	0.0722222	0.0111111	0.0166667	0.0111111	0.00555556	0.0166667	0.0833333	0	0	0.0166667	0.0166667	0.00555556	0.355556	0.0888889	0.0611111
2	9	9.3.2	15.3.2	D31	M	CF	CS	1	0	0	0.0166667	0	0	0.00555556	0.111111	0.0222222	0.0166667	0.0111111	0.0222222	0.0166667	0.00555556	0.00555556	0.1	0	0	0.00555556	0.0166667	0	0.361111	0.138889	0.116667
2	9	9.3.2	14.3.2	F22	F	CF	CS	1	0	0	0.00555556	0	0	0.0111111	0.188889	0.0111111	0.0333333	0.0111111	0.0111111	0.0111111	0	0.0111111	0.0666667	0	0	0.0222222	0.00555556	0	0.416667	0.0666667	0.0333333
2	9	9.3.2	15.5.2	H29	F	CF	CS	1	0	0	0.00555556	0	0	0.00555556	0.144444	0	0.0388889	0.0111111	0.0111111	0.00555556	0.00555556	0	0.0833333	0.00555556	0	0.0277778	0.0111111	0.0111111	0.344444	0.155556	0.0888889
2	9	9.3.2	14.5.2	M20	M	CF	CS	1	0	0	0.00555556	0	0	0.00555556	0.133333	0.0166667	0.0166667	0.0222222	0.0166667	0.0166667	0	0.0166667	0.116667	0.0166667	0	0	0.0166667	0	0.416667	0.111111	0.0333333
1	9	9.4.1	15.2.1	A11	M	CF	CS	1	0	0	0.00555556	0	0	0	0.0888889	0.00555556	0.127778	0.0166667	0.0111111	0	0.0111111	0.0166667	0.105556	0.0166667	0	0.00555556	0.00555556	0	0.35	0.161111	0.0611111
1	9	9.4.1	15.5.1	C1	F	CF	CS	1	0	0	0.00555556	0	0	0	0.0555556	0	0.0166667	0	0	0	0	0.00555556	0.0111111	0.00555556	0	0	0	0	0.622222	0.25	0.0166667
1	9	9.4.1	14.5.1	D6	M	CF	CS	1	0	0	0.0166667	0	0	0	0.0666667	0.0166667	0.0166667	0	0	0	0	0	0.0388889	0	0.0111111	0	0.00555556	0.00555556	0.527778	0.244444	0.0333333
1	9	9.4.1	14.7.1	H7	F	CF	CS	1	0	0	0.0222222	0	0.0111111	0	0.0722222	0	0.0277778	0.0166667	0	0	0	0	0.0666667	0.0222222	0	0	0	0	0.572222	0.105556	0.0666667
2	9	9.4.2	15.6.2	B30	M	NF	CON	1	0	0	0.0166667	0	0	0.0111111	0.261111	0.0111111	0.0888889	0.0222222	0	0	0	0.0166667	0.116667	0.0111111	0	0	0.00555556	0	0.233333	0.122222	0.0444444
2	9	9.4.2	15.2.2	G23	F	NF	CON	1	0	0.0111111	0.00555556	0	0	0.00555556	0.25	0.0555556	0.0555556	0.0388889	0.0111111	0	0.0111111	0.0111111	0.116667	0.00555556	0	0	0.00555556	0	0.127778	0.122222	0.122222
2	9	9.4.2	14.8.2	I21	F	NF	CON	1	0	0.00555556	0.0166667	0	0	0.00555556	0.233333	0.0222222	0.1	0.0388889	0.0166667	0.0111111	0.00555556	0.0111111	0.1	0	0	0	0	0	0.216667	0.116667	0.0666667
2	9	9.4.2	14.4.2	K28	M	NF	CON	1	0	0	0.0277778	0	0.00555556	0	0.15	0	0.0888889	0.0222222	0.0111111	0.00555556	0.00555556	0.0111111	0.188889	0.00555556	0	0	0.0111111	0	0.227778	0.0944444	0.1
1	9	9.5.1	15.3.1	B2	F	NF	CS	1	0	0.00555556	0.0166667	0.00555556	0.00555556	0	0.0444444	0.00555556	0.0277778	0.0333333	0.0388889	0.0222222	0.0166667	0.00555556	0.216667	0.0166667	0	0	0.0222222	0	0.311111	0.127778	0.0666667
1	9	9.5.1	14.6.1	E5	M	NF	CS	1	0	0	0.0111111	0	0.0111111	0	0.1	0.00555556	0.0722222	0.00555556	0.0333333	0.0333333	0	0.0222222	0.138889	0.0166667	0	0	0.0111111	0.00555556	0.338889	0.133333	0.05
1	9	9.5.1	15.6.1	G13	M	NF	CS	1	0	0	0.0166667	0	0	0	0.0833333	0	0.0333333	0.0277778	0.0333333	0.0222222	0.0111111	0.0222222	0.0888889	0.0388889	0	0.00555556	0.0222222	0	0.35	0.138889	0.05
1	9	9.5.1	14.2.1	L11	F	NF	CS	1	0	0	0.00555556	0	0	0	0.0722222	0.00555556	0.166667	0.00555556	0.00555556	0.00555556	0	0.0166667	0.0722222	0.0111111	0	0.0166667	0.00555556	0	0.372222	0.138889	0.0388889
2	9	9.5.2	15.3.2	D26	F	CF	CS	1	0	0	0.0222222	0	0	0.00555556	0.127778	0.0222222	0.0166667	0.0111111	0.0111111	0.0111111	0	0.00555556	0.0944444	0.0111111	0	0	0	0	0.383333	0.183333	0.0555556
2	9	9.5.2	14.3.2	F21	F	CF	CS	1	0	0.00555556	0.0166667	0.00555556	0.00555556	0	0.111111	0	0.0444444	0.00555556	0.0166667	0.0166667	0	0.00555556	0.0888889	0.0333333	0	0	0.00555556	0	0.4	0.116667	0.111111
2	9	9.5.2	14.5.2	M31	M	CF	CS	1	0	0	0.0166667	0	0	0	0.138889	0.00555556	0.0888889	0.0166667	0.0277778	0.0166667	0.0111111	0.0388889	0.111111	0.0555556	0	0	0	0	0.338889	0.0888889	0.0555556
2	9	9.5.2	14.6.2	P26	M	CF	CS	1	0	0	0.0277778	0.00555556	0.00555556	0	0.144444	0	0.0277778	0	0.0166667	0.0111111	0.00555556	0.0111111	0.0666667	0.0333333	0	0.00555556	0.0166667	0	0.427778	0.05	0.111111
1	9	9.6.1	15.3.1	B1	F	NF	CON	1	0.00555556	0	0.0444444	0	0	0	0.138889	0.0111111	0.0388889	0.0166667	0.0111111	0.0111111	0	0.0111111	0.1	0	0	0	0.0111111	0	0.338889	0.161111	0.0611111
1	9	9.6.1	14.6.1	E1	M	NF	CON	1	0	0.0111111	0.0111111	0	0	0	0.0722222	0	0.1	0	0.00555556	0.00555556	0	0.00555556	0.133333	0	0	0.00555556	0.00555556	0	0.338889	0.233333	0.05
1	9	9.6.1	15.6.1	G6	F	NF	CON	1	0	0	0.0111732	0	0	0	0.189944	0.0167598	0.0335196	0.0167598	0.0167598	0.0167598	0	0.027933	0.106145	0	0	0.00558659	0.0167598	0	0.374302	0.0782123	0.0223464
1	9	9.6.1	14.2.1	L5	M	NF	CON	1	0	0.0111111	0.00555556	0	0	0	0.105556	0	0.105556	0.00555556	0.0111111	0.00555556	0.00555556	0.0388889	0.105556	0	0	0.0222222	0.0166667	0	0.283333	0.122222	0.0388889
2	9	9.6.2	14.2.2	E21	F	CF	CON	1	0	0	0.0166667	0	0	0.00555556	0.133333	0.00555556	0.0777778	0.0388889	0.0111111	0.00555556	0.00555556	0.0111111	0.122222	0	0	0	0.00555556	0	0.311111	0.155556	0.0777778
2	9	9.6.2	14.3.2	F23	F	CF	CON	1	0.00555556	0.00555556	0.0166667	0	0	0.0111111	0.261111	0.0166667	0.0277778	0	0.0166667	0.0111111	0.00555556	0.0111111	0.138889	0	0	0.00555556	0	0.00555556	0.2	0.133333	0.0833333
2	9	9.6.2	14.5.2	M23	M	CF	CON	1	0	0.00555556	0.0166667	0	0	0	0.111111	0.0166667	0.0111111	0.0333333	0.0166667	0.0166667	0	0	0.111111	0	0	0.00555556	0.0333333	0	0.311111	0.161111	0.0888889
2	9	9.6.2	14.6.2	P28	M	CF	CON	1	0.00555556	0	0.00555556	0	0	0.00555556	0.211111	0.0388889	0.0611111	0	0.0222222	0.0111111	0.0111111	0.00555556	0.0888889	0	0	0.0111111	0.00555556	0	0.305556	0.1	0.0666667
1	9	9.7.1	15.2.1	A12	M	CF	CON	1	0	0.00558659	0.0111732	0	0	0	0.0837989	0.0111732	0.0782123	0	0.00558659	0.00558659	0	0.0111732	0.128492	0.0111732	0	0	0.0111732	0	0.357542	0.195531	0.0391061
1	9	9.7.1	15.5.1	C9	F	CF	CON	1	0	0	0.0167598	0	0	0	0.106145	0.00558659	0.111732	0.0167598	0.0111732	0.0111732	0	0.027933	0.122905	0	0	0.0167598	0	0.00558659	0.251397	0.217877	0.0446927
1	9	9.7.1	14.5.1	D7	M	CF	CON	1	0	0	0.0167598	0	0.00558659	0.00558659	0.0837989	0.0111732	0.111732	0.0111732	0.0167598	0.0167598	0	0.0502793	0.122905	0.00558659	0	0	0.0167598	0	0.312849	0.0837989	0.0558659
1	9	9.7.1	14.7.1	H6	F	CF	CON	1	0	0	0.0223464	0	0	0	0.0893855	0	0.0614525	0.0111732	0.0167598	0.0167598	0	0.0111732	0.150838	0.0111732	0	0	0	0	0.402235	0.117318	0.0391061
2	9	9.7.2	14.8.2	I23	M	NF	CS	1	0	0.00555556	0.0222222	0	0	0	0.177778	0.0111111	0.0444444	0	0.05	0.0277778	0.0222222	0	0.122222	0.00555556	0	0.00555556	0.0111111	0	0.222222	0.188889	0.0722222
2	9	9.7.2	14.4.2	K22	F	NF	CS	1	0	0.00555556	0.0388889	0.00555556	0	0	0.138889	0.0222222	0.116667	0.00555556	0.0166667	0.0166667	0	0.0555556	0.116667	0.0333333	0	0	0.00555556	0	0.194444	0.133333	0.0833333
2	9	9.7.2	15.4.2	L32	F	NF	CS	1	0	0.00555556	0.0277778	0	0.0166667	0.00555556	0.194444	0.0388889	0.00555556	0.0166667	0.0111111	0.0111111	0	0.0111111	0.144444	0.0111111	0	0	0.0166667	0	0.272222	0.105556	0.1
2	9	9.7.2	15.7.2	N27	M	NF	CS	1	0	0	0.0555556	0	0	0.00555556	0.0888889	0	0.0222222	0	0.0388889	0.0277778	0.0111111	0.0388889	0.127778	0.0111111	0	0	0.00555556	0	0.211111	0.155556	0.166667
1	9	9.8.1	15.2.1	A5	F	CF	CS	1	0	0	0.027933	0	0	0.0111732	0.100559	0.0167598	0.117318	0.0111732	0.0111732	0.0111732	0	0.00558659	0.106145	0.0167598	0	0.00558659	0.00558659	0	0.335196	0.111732	0.0782123
1	9	9.8.1	15.5.1	C7	M	CF	CS	1	0	0	0.0112994	0	0	0.00564972	0.0903955	0.0169492	0.118644	0	0.0169492	0.0112994	0.00564972	0.00564972	0.129944	0.00564972	0	0.00564972	0.0225989	0	0.350282	0.118644	0.0508475
1	9	9.8.1	14.5.1	D11	F	CF	CS	1	0	0	0.0223464	0	0	0	0.0893855	0.0446927	0.0949721	0.00558659	0.0167598	0.0111732	0.00558659	0.0111732	0.134078	0.00558659	0.0111732	0.0167598	0.0223464	0	0.27933	0.111732	0.0837989
1	9	9.8.1	14.7.1	H5	M	CF	CS	1	0	0	0.0167598	0	0	0	0.106145	0.027933	0.0223464	0.00558659	0.00558659	0.00558659	0	0.00558659	0.0558659	0.0111732	0	0	0.00558659	0	0.519553	0.167598	0.0167598
2	9	9.8.2	15.6.2	B20	M	NF	CON	1	0	0	0	0	0	0.00555556	0.0722222	0	0.0111111	0.0277778	0.00555556	0.00555556	0	0.00555556	0.105556	0.0222222	0	0	0.00555556	0	0.5	0.111111	0.1
2	9	9.8.2	15.2.2	G26	M	NF	CON	1	0.00555556	0	0	0	0	0	0.116667	0.0166667	0.133333	0.0166667	0.00555556	0.00555556	0	0	0.111111	0.00555556	0	0.0111111	0.0111111	0	0.422222	0.0333333	0.0777778
2	9	9.8.2	14.8.2	I28	F	NF	CON	1	0	0	0.0388889	0	0	0.00555556	0.1	0.0166667	0.0277778	0.0277778	0.00555556	0.00555556	0	0.00555556	0.138889	0.00555556	0	0	0.0111111	0	0.355556	0.1	0.111111
2	9	9.8.2	15.7.2	N28	F	NF	CON	1	0.00555556	0	0.0277778	0	0	0.00555556	0.0611111	0	0.222222	0.00555556	0.00555556	0.00555556	0	0.00555556	0.0611111	0	0	0	0	0	0.338889	0.105556	0.122222

## Sheet: HPO weaner room obs. day 2
Batch	Room	Pen	Litter	Pig	Gender	Pre	Post	Day	Tailbiting	Earbiting	Expl_trough	Expl_feed	Expl_feedonfloor	Expl_drinker	Nose_environ	Root_environ	Chew_environ	Chew_other	Play	Playsocial	Playindividual	Play_toy	Eating	Eat_feedonfloor	Play_feed	Manipulate_penmate	Drinking	Bellynosing	Lyingeyesclosed	Lyingeyesopen	Standingandwalking
2	8	8.3.2	15.6.2	B23	M	NF	CON	2	0	0	0.0277778	0	0	0	0.161111	0.0277778	0.255556	0.00555556	0.0444444	0.0333333	0.0111111	0.0277778	0.0722222	0	0	0	0.0111111	0	0.15	0.105556	0.0388889
2	8	8.3.2	15.2.2	G27	F	NF	CON	2	0.00555556	0.00555556	0.00555556	0	0.00555556	0.00555556	0.111111	0.0111111	0.194444	0	0.0111111	0.0111111	0	0.00555556	0.0555556	0	0	0.00555556	0	0	0.405556	0.105556	0.0333333
2	8	8.3.2	14.4.2	K31	F	NF	CON	2	0.00555556	0.00555556	0.0166667	0	0	0.00555556	0.177778	0.00555556	0.133333	0.0166667	0.0222222	0.0166667	0.00555556	0.0222222	0.0722222	0	0	0.00555556	0.0111111	0	0.277778	0.1	0.0388889
2	8	8.3.2	15.7.2	N20	M	NF	CON	2	0	0	0.0111111	0	0	0	0.122222	0.0222222	0.172222	0	0.0555556	0.0388889	0.0166667	0.0111111	0.0388889	0	0	0	0	0	0.322222	0.1	0.0833333
1	8	8.4.1	15.3.1	B8	M	NF	CON	2	0	0	0.00555556	0	0	0	0.122222	0.00555556	0.244444	0.00555556	0.0166667	0.0111111	0.00555556	0.0222222	0.0944444	0.00555556	0	0.0111111	0	0	0.266667	0.0833333	0.0555556
1	8	8.4.1	14.6.1	E6	F	NF	CON	2	0	0	0.0166667	0	0.00555556	0.00555556	0.166667	0.0166667	0.183333	0.0222222	0.0111111	0.00555556	0.00555556	0.00555556	0.1	0.00555556	0	0	0.00555556	0	0.288889	0.122222	0.0277778
1	8	8.4.1	15.6.1	G8	M	NF	CON	2	0	0.00555556	0.0222222	0	0	0.00555556	0.0944444	0.0444444	0.194444	0	0.0166667	0.0166667	0	0.00555556	0.0611111	0.0111111	0	0	0	0	0.361111	0.0666667	0.05
1	8	8.4.1	14.2.1	L7	F	NF	CON	2	0.00555556	0	0.00555556	0	0	0.0111111	0.0777778	0.0111111	0.211111	0.0111111	0.0166667	0.0166667	0	0.0111111	0.116667	0	0	0.00555556	0.0111111	0.00555556	0.35	0.0611111	0.0444444
2	8	8.7.2	15.6.2	B28	F	NF	CON	2	0.00558659	0.00558659	0.00558659	0	0.00558659	0.0167598	0.26257	0.0111732	0.0558659	0.0111732	0.0111732	0.0111732	0	0.0223464	0.122905	0	0	0.00558659	0.0111732	0	0.189944	0.156425	0.0614525
2	8	8.7.2	15.2.2	G21	M	NF	CON	2	0.00558659	0.00558659	0	0	0	0.00558659	0.189944	0.0223464	0.26257	0	0.0111732	0.0111732	0	0.00558659	0.100559	0	0	0.0111732	0.0111732	0	0.167598	0.117318	0.0558659
2	8	8.7.2	15.4.2	L25	M	NF	CON	2	0.00558659	0.00558659	0.0111732	0	0	0	0.184358	0.0223464	0.0837989	0.0111732	0.0167598	0.0167598	0	0.00558659	0.167598	0.00558659	0	0.0111732	0.0167598	0	0.178771	0.128492	0.0782123
2	8	8.7.2	15.7.2	N29	F	NF	CON	2	0	0	0.00558659	0	0	0	0.201117	0.0446927	0.0614525	0	0.0111732	0.0111732	0	0	0.145251	0.00558659	0	0.0167598	0	0	0.195531	0.111732	0.106145
1	8	8.8.1	15.3.1	B7	M	NF	CON	2	0.0111732	0	0.0167598	0	0	0	0.117318	0.00558659	0.167598	0.0223464	0.0167598	0.0111732	0.00558659	0.00558659	0.0558659	0.00558659	0	0.00558659	0.00558659	0.0837989	0.26257	0.0837989	0.0670391
1	8	8.8.1	14.6.1	E3	F	NF	CON	2	0.00558659	0.0167598	0.00558659	0	0	0	0.0949721	0.0223464	0.234637	0.0335196	0.0223464	0.0167598	0.00558659	0.00558659	0.0837989	0.00558659	0	0.00558659	0.0223464	0	0.24581	0.0949721	0.0782123
1	8	8.8.1	15.6.1	G3	F	NF	CON	2	0.00558659	0.00558659	0	0	0	0	0.150838	0.027933	0.117318	0.0223464	0.0111732	0.0111732	0	0	0.117318	0	0	0.0111732	0.0111732	0	0.296089	0.0837989	0.0949721
1	8	8.8.1	14.2.1	L6	M	NF	CON	2	0	0	0.0111732	0	0	0.00558659	0.0949721	0.0111732	0.206704	0.00558659	0.0167598	0.0167598	0	0.00558659	0.117318	0.00558659	0	0	0	0.0223464	0.268156	0.122905	0.0670391
1	9	9.3.1	15.3.1	B11	M	NF	CON	2	0	0	0	0	0	0	0.206704	0	0.117318	0.00558659	0.027933	0.0167598	0.0111732	0.0167598	0.0837989	0.00558659	0	0.00558659	0	0.106145	0.26257	0.0446927	0.0391061
1	9	9.3.1	14.6.1	E8	F	NF	CON	2	0	0	0.0223464	0	0	0	0.22905	0.0223464	0.178771	0.027933	0.00558659	0.00558659	0	0.0223464	0.0949721	0	0	0.0167598	0.00558659	0	0.240223	0.0893855	0.0167598
1	9	9.3.1	15.6.1	G7	M	NF	CON	2	0	0	0	0	0	0.00558659	0.178771	0.0111732	0.111732	0	0.0167598	0.0167598	0	0.0446927	0.117318	0	0	0	0.0167598	0.00558659	0.368715	0.0837989	0.0335196
1	9	9.3.1	14.2.1	L1	F	NF	CON	2	0.00558659	0	0.0167598	0	0	0.00558659	0.150838	0	0.150838	0.00558659	0.0111732	0.00558659	0.00558659	0.0223464	0.0893855	0.0223464	0	0	0.0111732	0.00558659	0.318436	0.0837989	0.0726257
2	9	9.4.2	15.6.2	B30	M	NF	CON	2	0	0	0	0	0	0	0.233333	0.0388889	0.0333333	0.00555556	0.0333333	0.0166667	0.0166667	0.00555556	0.0666667	0	0	0.00555556	0.0111111	0	0.238889	0.233333	0.0166667
2	9	9.4.2	15.2.2	G23	F	NF	CON	2	0	0	0	0	0	0.00555556	0.2	0.0444444	0.05	0.0388889	0.0111111	0.0111111	0	0	0.122222	0	0	0	0	0	0.172222	0.166667	0.138889
2	9	9.4.2	14.8.2	I21	F	NF	CON	2	0	0	0.0222222	0	0	0	0.255556	0	0.0333333	0	0.0166667	0.0166667	0	0.0111111	0.0944444	0	0	0.0166667	0.00555556	0	0.244444	0.133333	0.0944444
2	9	9.4.2	14.4.2	K28	M	NF	CON	2	0	0	0.0277778	0	0	0.0111111	0.155556	0.0277778	0.05	0.00555556	0.00555556	0.00555556	0	0	0.133333	0	0	0	0.00555556	0	0.338889	0.122222	0.0555556
1	9	9.6.1	15.3.1	B1	F	NF	CON	2	0	0	0.0223464	0	0	0.00558659	0.0893855	0	0.134078	0.0167598	0.00558659	0.00558659	0	0	0.145251	0.0670391	0	0	0.00558659	0	0.324022	0.122905	0.0223464
1	9	9.6.1	14.6.1	E1	M	NF	CON	2	0	0	0.027933	0	0	0	0.0614525	0	0.150838	0.0111732	0	0	0	0	0.206704	0.0167598	0	0	0.0167598	0	0.391061	0.0949721	0.00558659
1	9	9.6.1	15.6.1	G6	F	NF	CON	2	0	0	0.0111732	0	0	0	0.134078	0.027933	0.128492	0.0111732	0	0	0	0.0223464	0.100559	0	0	0	0.0111732	0	0.379888	0.0837989	0.027933
1	9	9.6.1	14.2.1	L5	M	NF	CON	2	0.00558659	0.0111732	0.00558659	0	0	0	0.139665	0	0.128492	0.027933	0.00558659	0.00558659	0	0	0.100559	0	0	0.00558659	0.0167598	0	0.273743	0.122905	0.0670391
2	9	9.8.2	15.6.2	B20	M	NF	CON	2	0	0	0	0	0	0	0.0944444	0.00555556	0.0666667	0.0111111	0.0166667	0	0.0166667	0.0277778	0.0555556	0.00555556	0	0.00555556	0.0166667	0	0.416667	0.15	0.0833333
2	9	9.8.2	15.2.2	G26	M	NF	CON	2	0	0	0.00555556	0	0	0.00555556	0.15	0.0111111	0.0611111	0.00555556	0.00555556	0	0.00555556	0.0333333	0.0555556	0.00555556	0	0.0166667	0.0222222	0	0.455556	0.0611111	0.0611111
2	9	9.8.2	14.8.2	I28	F	NF	CON	2	0	0	0.0555556	0	0.00555556	0.00555556	0.15	0.00555556	0.0666667	0.0111111	0.00555556	0.00555556	0	0.0333333	0.0722222	0	0	0	0.00555556	0	0.35	0.105556	0.0777778
2	9	9.8.2	15.7.2	N28	F	NF	CON	2	0	0.0111111	0.0166667	0	0	0	0.0722222	0	0.244444	0.0222222	0.00555556	0.00555556	0	0.0166667	0.0888889	0	0	0	0.0111111	0	0.288889	0.127778	0.0444444
1	8	8.1.1	15.2.1	A1	F	CF	CON	2	0.00555556	0.0166667	0	0	0.00555556	0	0.0888889	0.0166667	0.0333333	0	0.0166667			0.00555556	0.0888889	0.00555556	0	0.0111111	0.0111111	0	0.461111	0.127778	0.0666667
1	8	8.1.1	15.5.1	C12	M	CF	CON	2	0.0111111	0.0166667	0.00555556	0	0	0	0.1	0	0.127778	0.0166667	0.0166667			0.0166667	0.1	0	0	0.0111111	0	0	0.311111	0.138889	0.0611111
1	8	8.1.1	14.5.1	D12	F	CF	CON	2	0	0	0.00555556	0	0	0	0.0944444	0	0.127778	0.0166667	0	0	0	0	0.0722222	0	0	0	0.00555556	0.00555556	0.433333	0.177778	0.0277778
1	8	8.1.1	14.7.1	H1	M	CF	CON	2	0.00555556	0	0.00555556	0	0	0.00555556	0.122222	0	0.0611111	0.00555556	0.00555556	0.00555556	0	0.0277778	0.0777778	0.00555556	0	0	0.00555556	0	0.355556	0.161111	0.0611111
2	8	8.2.2	15.3.2	D27	F	CF	CON	2	0	0.0111111	0.0166667	0	0	0	0.216667	0.0277778	0.0777778	0.00555556	0.0222222	0.0222222	0	0.0111111	0.0666667	0.0111111	0	0.0111111	0.0111111	0.0333333	0.222222	0.116667	0.111111
2	8	8.2.2	14.2.2	E29	M	CF	CON	2	0	0.00555556	0.0111111	0	0	0.00555556	0.227778	0.0166667	0.133333	0.0166667	0.0388889	0.0333333	0.00555556	0.0277778	0.111111	0	0	0	0	0	0.194444	0.116667	0.05
2	8	8.2.2	14.3.2	F30	F	CF	CON	2	0	0	0.0277778	0	0	0.00555556	0.255556	0.0277778	0.0777778	0	0.0388889	0.0222222	0.0166667	0.0111111	0.155556	0	0	0.0222222	0.0111111	0.0111111	0.227778	0.05	0.05
2	8	8.2.2	14.6.2	P25	M	CF	CON	2	0	0	0	0	0.0111111	0.0166667	0.266667	0.0388889	0.0722222	0.0111111	0.0611111	0.0444444	0.0166667	0	0.0833333	0.00555556	0	0.00555556	0.0111111	0.00555556	0.283333	0.0722222	0.0277778
2	8	8.5.2	15.3.2	D21	F	CF	CON	2	0	0	0.0111111	0	0.00555556	0	0.177778	0.0166667	0.0888889	0.0111111	0.00555556	0.00555556	0	0.0111111	0.133333	0	0	0	0.0277778	0	0.261111	0.111111	0.0777778
2	8	8.5.2	14.2.2	E27	F	CF	CON	2	0	0.00555556	0	0	0	0.00555556	0.122222	0	0.0222222	0.00555556	0	0	0	0.00555556	0.177778	0.00555556	0	0	0.0222222	0.0388889	0.266667	0.183333	0.133333
2	8	8.5.2	15.5.2	H20	M	CF	CON	2	0	0.00555556	0.0277778	0	0	0.0111111	0.2	0.0222222	0.15	0.0333333	0.0277778	0.0111111	0.0166667	0.0111111	0.1	0	0	0.0111111	0	0	0.211111	0.0888889	0.0777778
2	8	8.5.2	14.6.2	P29	M	CF	CON	2	0	0	0.00555556	0	0.00555556	0	0.138889	0.00555556	0.166667	0	0.0111111	0.0111111	0	0.0111111	0.0888889	0	0	0	0.0111111	0.00555556	0.316667	0.0944444	0.1
1	8	8.6.1	15.2.1	A13	M	CF	CON	2	0	0	0.0111111	0	0.0111111	0.0111111	0.183333	0.0277778	0.0833333	0	0.0111111	0.0111111	0	0.0166667	0.0388889	0	0	0	0.00555556	0.0111111	0.427778	0.0777778	0.0166667
1	8	8.6.1	15.5.1	C4	F	CF	CON	2	0	0.0111111	0.00555556	0	0	0	0.166667	0.05	0.0722222	0.00555556	0.0166667	0.0111111	0.00555556	0.0166667	0.105556	0	0	0	0.0222222	0	0.355556	0.111111	0.0277778
1	8	8.6.1	14.5.1	D9	M	CF	CON	2	0	0	0.00555556	0	0	0.00555556	0.172222	0.0611111	0.111111	0	0.0111111	0.00555556	0.00555556	0	0.0611111	0	0	0	0.0111111	0	0.388889	0.111111	0.0333333
1	8	8.6.1	14.7.1	H3	F	CF	CON	2	0	0	0.0166667	0	0	0	0.222222	0.0111111	0.0333333	0.00555556	0.00555556	0.00555556	0	0.0111111	0.0611111	0.0111111	0	0.0111111	0.00555556	0	0.438889	0.0888889	0.0444444
2	9	9.1.2	14.2.2	E33	M	CF	CON	2	0	0.00555556	0.0111111	0	0	0.00555556	0.177778	0.00555556	0.0222222	0.0111111	0.0111111	0.0111111	0	0.00555556	0.144444	0.00555556	0	0	0	0	0.361111	0.166667	0.0277778
2	9	9.1.2	14.3.2	F28	M	CF	CON	2	0.00555556	0.0111111	0.0277778	0	0	0	0.238889	0.0222222	0.0333333	0.00555556	0.0111111	0.0111111	0	0.00555556	0.0833333	0	0	0.0111111	0.00555556	0	0.327778	0.0777778	0.0277778
2	9	9.1.2	15.5.2	H22	F	CF	CON	2	0	0	0.00555556	0	0	0	0.211111	0.05	0.0166667	0	0.0166667	0.0111111	0.00555556	0.0333333	0.111111	0.00555556	0	0.116667	0.0222222	0	0.222222	0.105556	0.0111111
2	9	9.1.2	14.6.2	P24	F	CF	CON	2	0	0.00555556	0.0111111	0	0	0	0.172222	0.0333333	0	0.0111111	0.0166667	0.0111111	0.00555556	0.05	0.116667	0.00555556	0	0.0277778	0.0111111	0	0.288889	0.116667	0.0611111
1	9	9.2.1	15.2.1	A6	F	CF	CON	2	0.00555556	0	0	0	0	0.00555556	0.161111	0.0111111	0.05	0	0.0111111	0.00555556	0.00555556	0.0222222	0.0777778	0	0	0.00555556	0	0	0.427778	0.111111	0.0222222
1	9	9.2.1	15.5.1	C8	M	CF	CON	2	0	0.00555556	0	0	0	0	0.205556	0.0111111	0.0388889	0.0111111	0.0111111	0.00555556	0.00555556	0.0111111	0.0944444	0.00555556	0	0	0.0111111	0	0.344444	0.0833333	0.111111
1	9	9.2.1	14.5.1	D8	F	CF	CON	2	0	0.00555556	0	0	0	0	0.122222	0.0111111	0.15	0	0.0111111	0.0111111	0	0.00555556	0.0666667	0	0	0	0	0	0.394444	0.133333	0.0444444
1	9	9.2.1	14.7.1	H2	M	CF	CON	2	0.0111111	0.00555556	0.00555556	0	0	0	0.166667	0.0388889	0.0388889	0.0166667	0.0111111	0.0111111	0	0.00555556	0.0611111	0.00555556	0	0	0.0222222	0	0.372222	0.0888889	0.0777778
2	9	9.6.2	14.2.2	E21	F	CF	CON	2	0	0.00555556	0.00555556	0	0	0.00555556	0.177778	0.0111111	0.1	0.0111111	0.0277778	0.0222222	0.00555556	0.0166667	0.1	0	0	0	0.0222222	0	0.244444	0.155556	0.0722222
2	9	9.6.2	14.3.2	F23	F	CF	CON	2	0	0	0.0277778	0	0.0111111	0	0.205556	0.0222222	0.0222222	0.00555556	0.05	0.0333333	0.0166667	0.00555556	0.188889	0.00555556	0	0	0.0166667	0	0.272222	0.0555556	0.0722222
2	9	9.6.2	14.5.2	M23	M	CF	CON	2	0	0	0	0	0	0.0111111	0.0611111	0.0611111	0.127778	0.0111111	0.0222222	0.0166667	0.00555556	0	0.211111	0	0	0.0111111	0.0277778	0	0.255556	0.116667	0.0444444
2	9	9.6.2	14.6.2	P28	M	CF	CON	2	0	0	0.00555556	0	0	0.00555556	0.272222	0.0388889	0.0555556	0.00555556	0.05	0.0444444	0.00555556	0	0.111111	0.00555556	0	0	0	0	0.261111	0.0833333	0.0833333
1	9	9.7.1	15.2.1	A12	M	CF	CON	2	0	0	0.0111732	0	0	0	0.139665	0.0446927	0.0167598	0.00558659	0.0167598	0.0111732	0.00558659	0	0.111732	0.0167598	0	0	0.00558659	0	0.357542	0.162011	0.0502793
1	9	9.7.1	15.5.1	C9	F	CF	CON	2	0.00558659	0	0.027933	0	0	0	0.184358	0.0391061	0.0726257	0.0111732	0.0167598	0.0111732	0.00558659	0.0558659	0.134078	0	0	0.00558659	0.00558659	0	0.24581	0.0893855	0.0614525
1	9	9.7.1	14.5.1	D7	M	CF	CON	2	0.0335196	0	0.00558659	0	0	0.0167598	0.156425	0.027933	0.117318	0.0167598	0.027933	0.0167598	0.0111732	0.0111732	0.145251	0	0	0	0.00558659	0	0.301676	0.0670391	0.0335196
1	9	9.7.1	14.7.1	H6	F	CF	CON	2	0	0.00558659	0.0223464	0	0	0	0.139665	0.0782123	0.0446927	0.027933	0.0223464	0.0167598	0.00558659	0	0.0893855	0.00558659	0	0.00558659	0.00558659	0	0.329609	0.156425	0.0335196
2	8	8.1.2	15.6.2	B21	F	NF	CS	2	0.0111111	0.00555556	0.00555556	0	0.0166667	0.0111111	0.183333	0.0222222	0.166667	0.0388889	0.00555556	0.00555556	0	0.0222222	0.133333	0.0111111	0.00555556	0	0	0	0.222222	0.0888889	0.0166667
2	8	8.1.2	15.2.2	G20	M	NF	CS	2	0	0	0.00555556	0	0	0.00555556	0.25	0.0166667	0.205556	0	0.00555556	0.00555556	0	0.0166667	0.122222	0	0	0	0.0111111	0.00555556	0.161111	0.0555556	0.0833333
2	8	8.1.2	14.4.2	K35	M	NF	CS	2	0	0	0.0111111	0	0	0	0.105556	0.0166667	0.255556	0.0111111	0	0	0	0.0222222	0.0944444	0.00555556	0	0	0.0166667	0	0.233333	0.155556	0.0111111
2	8	8.1.2	15.4.2	L21	F	NF	CS	2	0	0.0111111	0.0111111	0	0.0222222	0	0.205556	0.00555556	0.0277778	0.0166667	0.00555556	0	0.00555556	0	0.166667	0.00555556	0	0	0	0	0.283333	0.177778	0.0222222
1	8	8.2.1	15.3.1	B6	M	NF	CS	2	0	0.0111111	0.0277778	0	0	0.0111111	0.0888889	0.00555556	0.0166667	0.0555556	0.0222222	0.0166667	0.00555556	0.00555556	0.111111	0.0111111	0	0.0111111	0.0111111	0.00555556	0.361111	0.111111	0.0888889
1	8	8.2.1	14.6.1	E4	F	NF	CS	2	0	0.00555556	0.0166667	0	0.00555556	0	0.172222	0	0.05	0.0444444	0.0222222	0.0222222	0	0.0222222	0.105556	0	0	0.0166667	0.00555556	0.0833333	0.266667	0.0777778	0.0444444
1	8	8.2.1	15.6.1	G9	F	NF	CS	2	0.00555556	0	0.0111111	0	0	0	0.188889	0	0.0722222	0.0111111	0.0222222	0.0166667	0.00555556	0.0444444	0.105556	0	0	0.0111111	0.0111111	0.0222222	0.277778	0.111111	0.0444444
1	8	8.2.1	14.2.1	L8	M	NF	CS	2	0.00555556	0.0111111	0.0111111	0	0	0.00555556	0.0722222	0.00555556	0.144444	0.0111111	0.0222222	0.0166667	0.00555556	0.00555556	0.0777778	0	0	0.0111111	0	0.0444444	0.305556	0.0666667	0.0944444
1	8	8.5.1	15.3.1	B3	F	NF	CS	2	0	0	0.0111111	0	0	0	0.255556	0.05	0.172222	0.00555556	0.0277778	0.0111111	0.0111111	0	0.0333333	0	0	0	0.0111111	0	0.288889	0.05	0.0555556
1	8	8.5.1	14.6.1	E7	M	NF	CS	2	0	0	0.00555556	0	0	0	0.261111	0.00555556	0.155556	0.0166667	0.0444444	0.0222222	0.0222222	0.0333333	0.0833333	0.00555556	0	0.00555556	0.0111111	0.00555556	0.222222	0.0611111	0.05
1	8	8.5.1	15.6.1	G11	M	NF	CS	2	0	0.00555556	0	0	0	0	0.122222	0.0222222	0.183333	0.0222222	0.0277778	0.0166667	0.0111111	0.0111111	0.0777778	0.00555556	0	0	0.0222222	0.0111111	0.272222	0.0888889	0.05
1	8	8.5.1	14.2.1	L4	F	NF	CS	2	0	0	0.0111111	0	0	0.00555556	0.15	0.0222222	0.0944444	0.0166667	0.0166667	0.0111111	0.00555556	0.00555556	0.0722222	0	0	0.00555556	0.0111111	0.00555556	0.372222	0.0833333	0.0611111
2	8	8.6.2	15.6.2	B29	F	NF	CS	2	0	0	0.00558659	0	0.00558659	0.0167598	0.128492	0.0335196	0.0502793	0.00558659	0.0111732	0.0111732	0	0	0.134078	0	0	0	0.0111732	0	0.385475	0.117318	0.0558659
2	8	8.6.2	14.8.2	I26	M	NF	CS	2	0	0	0	0	0	0	0.238889	0.0111111	0.0666667	0.00555556	0.0222222	0.0111111	0.0111111	0.0111111	0.0666667	0.00555556	0	0.00555556	0.0166667	0	0.35	0.116667	0.0333333
2	8	8.6.2	14.4.2	K25	F	NF	CS	2	0	0	0.00558659	0	0.0223464	0.00558659	0.117318	0.0111732	0.0167598	0.00558659	0.0167598	0.0111732	0.00558659	0.00558659	0.0893855	0.0223464	0	0	0.0167598	0	0.407821	0.184358	0.0391061
2	8	8.6.2	15.4.2	L31	M	NF	CS	2	0	0.00555556	0.0111111	0	0	0	0.0833333	0.0222222	0.155556	0.0166667	0.0166667	0.0111111	0.00555556	0.00555556	0.0888889	0	0	0	0.0111111	0	0.35	0.127778	0.0555556
1	9	9.1.1	15.3.1	B5	M	NF	CS	2	0.00555556	0	0	0	0	0	0.172222	0	0.172222	0.0277778	0.0277778	0.0166667	0.0111111	0.0111111	0.0666667	0.0222222	0	0	0.00555556	0	0.244444	0.116667	0.0333333
1	9	9.1.1	14.6.1	E9	F	NF	CS	2	0.00555556	0	0.00555556	0	0	0	0.1	0.00555556	0.0833333	0.0388889	0.0166667	0.0111111	0.00555556	0.00555556	0.161111	0	0	0.00555556	0.0111111	0.0111111	0.316667	0.122222	0.0777778
1	9	9.1.1	15.6.1	G5	F	NF	CS	2	0.00555556	0	0	0	0	0.00555556	0.383333	0.00555556	0.133333	0.0166667	0.0222222	0.0166667	0.00555556	0.0388889	0.0722222	0	0	0.0111111	0	0.0166667	0.127778	0.1	0.0111111
1	9	9.1.1	14.2.1	L13	M	NF	CS	2	0	0	0.0166667	0	0	0	0.0944444	0	0.00555556	0.00555556	0.00555556	0.00555556	0	0.0111111	0.0555556	0	0	0	0.0111111	0	0.577778	0.155556	0.0333333
2	9	9.2.2	15.2.2	G25	F	NF	CS	2	0	0.00555556	0.0166667	0	0	0.0111111	0.233333	0.0277778	0.0277778	0.0111111	0.0222222	0.0166667	0.00555556	0.0111111	0.0944444	0.0222222	0	0.00555556	0.0166667	0.00555556	0.227778	0.161111	0.0333333
2	9	9.2.2	14.8.2	I29	F	NF	CS	2	0.00555556	0.00555556	0.0222222	0	0.0111111	0.00555556	0.194444	0.0166667	0.05	0.0166667	0.0166667	0.00555556	0.00555556	0.00555556	0.0666667	0.00555556	0	0.0277778	0.0111111	0	0.311111	0.144444	0.0333333
2	9	9.2.2	14.4.2	K30	M	NF	CS	2	0	0	0.0111111	0	0	0	0.166667	0.00555556	0.0333333	0.161111	0.0222222	0.0166667	0.00555556	0	0.0777778	0	0	0	0	0	0.244444	0.15	0.0444444
2	9	9.2.2	15.4.2	L26	M	NF	CS	2	0	0	0.00555556	0	0	0	0.116667	0.0111111	0.0222222	0.0111111	0.0222222	0.0166667	0.00555556	0	0.188889	0	0	0.0166667	0.00555556	0	0.327778	0.183333	0.0166667
1	9	9.5.1	15.3.1	B2	F	NF	CS	2	0	0.00558659	0.0335196	0	0	0	0.0949721	0	0.0111732	0.027933	0.0111732	0.00558659	0.00558659	0	0.139665	0.00558659	0.00558659	0.0111732	0	0	0.346369	0.156425	0.0391061
1	9	9.5.1	14.6.1	E5	M	NF	CS	2	0	0	0.0167598	0	0	0	0.0558659	0	0.0670391	0.0223464	0	0	0	0.00558659	0.111732	0.0111732	0	0.00558659	0.0111732	0	0.446927	0.162011	0.0335196
1	9	9.5.1	15.6.1	G13	M	NF	CS	2	0	0	0.0111732	0	0	0.00558659	0.111732	0	0.027933	0.00558659	0.00558659	0.00558659	0	0	0.0558659	0.00558659	0	0.00558659	0.0167598	0	0.446927	0.206704	0.0335196
1	9	9.5.1	14.2.1	L11	F	NF	CS	2	0.00558659	0.00558659	0.0223464	0	0	0	0.0893855	0	0.0726257	0	0.0111732	0.00558659	0.00558659	0.00558659	0.0726257	0	0	0.0111732	0.00558659	0	0.49162	0.100559	0.0446927
2	9	9.7.2	14.8.2	I23	M	NF	CS	2	0	0	0.0111111	0	0	0.00555556	0.0611111	0.0111111	0.00555556	0.0111111	0.0111111	0.0111111	0	0.00555556	0.105556	0	0	0	0	0	0.561111	0.172222	0.0222222
2	9	9.7.2	14.4.2	K22	F	NF	CS	2	0	0	0	0	0	0	0.122222	0.00555556	0.1	0.0111111	0.0166667	0.0111111	0.00555556	0.0111111	0.111111	0.00555556	0	0.0111111	0	0	0.427778	0.0944444	0.0333333
2	9	9.7.2	15.4.2	L32	F	NF	CS	2	0	0.00555556	0.0111111	0	0	0.00555556	0.161111	0	0.0444444	0	0.0111111	0.00555556	0.00555556	0	0.133333	0	0.00555556	0	0.00555556	0	0.416667	0.122222	0.0444444
2	9	9.7.2	15.7.2	N27	M	NF	CS	2	0	0	0.0111111	0	0	0	0.138889	0.00555556	0.0333333	0.0166667	0.0277778	0.0222222	0.00555556	0	0.122222	0.0111111	0	0	0.00555556	0	0.4	0.138889	0.0444444
1	8	8.3.1	15.2.1	A8	F	CF	CS	2	0	0	0.0166667	0	0	0	0.155556	0.0388889	0.2	0.0111111	0.0222222	0.0111111	0.0111111	0.0222222	0.1	0.00555556	0	0	0.00555556	0	0.294444	0.0777778	0.0222222
1	8	8.3.1	15.5.1	C13	M	CF	CS	2	0.00555556	0.00555556	0	0	0	0	0.122222	0.0111111	0.127778	0.0277778	0.0222222	0.0166667	0.00555556	0.0111111	0.105556	0	0	0.0388889	0.0166667	0.0111111	0.377778	0.05	0.0222222
1	8	8.3.1	14.5.1	D13	F	CF	CS	2	0	0	0	0	0.00555556	0	0.0944444	0.0166667	0.244444	0	0.0111111	0.00555556	0.00555556	0.0555556	0.0666667	0	0	0.00555556	0	0	0.316667	0.122222	0.0388889
1	8	8.3.1	14.7.1	H8	M	CF	CS	2	0	0	0.0111111	0	0	0	0.127778	0.0166667	0.1	0.00555556	0.0111111	0.0111111	0	0.0277778	0.1	0.0111111	0	0	0.0166667	0	0.427778	0.0777778	0.0277778
2	8	8.4.2	15.3.2	D20	F	CF	CS	2	0.0111111	0.00555556	0.0277778	0	0	0	0.138889	0.0444444	0	0.00555556	0.00555556	0	0.00555556	0	0.155556	0	0	0	0.00555556	0	0.305556	0.183333	0.0888889
2	8	8.4.2	14.2.2	E30	M	CF	CS	2	0.00555556	0.0333333	0.00555556	0	0	0	0.127778	0	0.0222222	0	0.0222222	0.00555556	0.0166667	0	0.105556	0	0	0	0.0166667	0.0111111	0.394444	0.138889	0.0555556
2	8	8.4.2	15.5.2	H31	M	CF	CS	2	0.0111111	0	0.00555556	0	0	0.00555556	0.144444	0.0166667	0.0444444	0	0.00555556	0.00555556	0	0.0333333	0.0888889	0	0	0.00555556	0.0166667	0	0.344444	0.122222	0.0611111
2	8	8.4.2	14.5.2	M24	F	CF	CS	2	0	0.00555556	0.0111111	0	0	0	0.177778	0.0277778	0.05	0.0277778	0.0111111	0.0111111	0	0	0.116667	0	0	0	0.0111111	0.0222222	0.288889	0.138889	0.0777778
1	8	8.7.1	15.2.1	A9	M	CF	CS	2	0	0.0167598	0.0167598	0	0.0111732	0	0.195531	0.00558659	0.150838	0.00558659	0.0335196	0.0223464	0.0111732	0.0111732	0.0893855	0.0223464	0	0	0.0111732	0	0.128492	0.189944	0.0614525
1	8	8.7.1	15.5.1	C6	F	CF	CS	2	0.0223464	0.0111732	0.0167598	0	0.00558659	0.00558659	0.122905	0.0111732	0.189944	0.027933	0.027933	0.0167598	0.0111732	0.0111732	0.167598	0.00558659	0	0.0167598	0.00558659	0.0391061	0.100559	0.0670391	0.0502793
1	8	8.7.1	14.5.1	D2	M	CF	CS	2	0	0.0111732	0.0111732	0	0	0.0111732	0.122905	0.00558659	0.111732	0.00558659	0.027933	0.0223464	0.00558659	0.0111732	0.106145	0.0111732	0	0.00558659	0.0111732	0.0167598	0.268156	0.122905	0.0502793
1	8	8.7.1	14.7.1	H9	F	CF	CS	2	0	0	0.0223464	0	0	0	0.167598	0.0167598	0.0726257	0.0335196	0.0223464	0.0167598	0.00558659	0.0167598	0.111732	0.00558659	0.00558659	0	0.00558659	0.0111732	0.268156	0.106145	0.0614525
2	8	8.8.2	14.3.2	F20	F	CF	CS	2	0.011236	0	0	0	0	0.00561798	0.162921	0	0.0898876	0.00561798	0.011236	0.011236	0	0	0.129213	0	0	0.00561798	0	0.00561798	0.410112	0.0505618	0.0617978
2	8	8.8.2	15.5.2	H24	M	CF	CS	2	0	0	0.0280899	0	0	0	0.129213	0	0.106742	0	0.0224719	0.011236	0.011236	0.00561798	0.0898876	0	0	0.0168539	0.00561798	0.011236	0.370787	0.117978	0.0561798
2	8	8.8.2	14.5.2	M26	M	CF	CS	2	0	0	0.0167598	0	0	0	0.0782123	0	0.0335196	0	0.0111732	0.0111732	0	0.00558659	0.139665	0.00558659	0	0.0111732	0.0111732	0.0167598	0.391061	0.128492	0.0782123
2	8	8.8.2	14.6.2	P27	F	CF	CS	2	0.00558659	0	0.0111732	0	0	0	0.145251	0.0111732	0.217877	0.0167598	0.0223464	0.0167598	0.0167598	0.0167598	0.128492	0	0	0	0.00558659	0	0.251397	0.0223464	0.106145
2	9	9.3.2	15.3.2	D31	M	CF	CS	2	0.00555556	0	0	0	0	0	0.222222	0.0444444	0	0	0.00555556	0.00555556	0	0.00555556	0.0944444	0.0166667	0	0	0.00555556	0.00555556	0.377778	0.116667	0.0444444
2	9	9.3.2	14.3.2	F22	F	CF	CS	2	0	0	0.0166667	0	0	0.00555556	0.222222	0.0333333	0.00555556	0.0111111	0.0111111	0.0111111	0	0.00555556	0.122222	0.00555556	0	0	0.0111111	0	0.361111	0.0944444	0.0611111
2	9	9.3.2	15.5.2	H29	F	CF	CS	2	0	0.00555556	0.0222222	0	0.0111111	0.00555556	0.227778	0.0333333	0.00555556	0	0.0222222	0.0166667	0.00555556	0.00555556	0.111111	0	0.00555556	0.0222222	0.00555556	0	0.311111	0.15	0.0277778
2	9	9.3.2	14.5.2	M20	M	CF	CS	2	0	0.00555556	0.00555556	0	0.00555556	0.0166667	0.144444	0.0388889	0.0111111	0.0111111	0.0222222	0.0166667	0.00555556	0.00555556	0.166667	0.0166667	0	0	0	0	0.344444	0.0833333	0.0555556
1	9	9.4.1	15.2.1	A11	M	CF	CS	2	0	0	0.0111732	0	0	0	0.0614525	0.0335196	0.173184	0.00558659	0.0111732	0.0111732	0	0.0167598	0.0837989	0.0335196	0	0.0111732	0.0167598	0	0.340782	0.122905	0.027933
1	9	9.4.1	15.5.1	C1	F	CF	CS	2	0.0111732	0	0.0167598	0	0	0	0.0893855	0.0111732	0.0782123	0.0111732	0.0111732	0.0111732	0	0.00558659	0.111732	0.00558659	0	0.0111732	0.0167598	0	0.374302	0.122905	0.0614525
1	9	9.4.1	14.5.1	D6	M	CF	CS	2	0	0.00558659	0.0111732	0	0.00558659	0	0.0670391	0.0446927	0.0558659	0.0111732	0.00558659	0.00558659	0	0	0.0837989	0.0335196	0	0.0167598	0	0	0.391061	0.195531	0.0391061
1	9	9.4.1	14.7.1	H7	F	CF	CS	2	0	0	0	0	0	0	0.0893855	0.0502793	0.0837989	0.0167598	0.0167598	0.0111732	0.00558659	0.0167598	0.0782123	0.0670391	0	0	0.00558659	0	0.368715	0.0949721	0.0893855
2	9	9.5.2	15.3.2	D26	F	CF	CS	2	0	0	0.00555556	0	0.00555556	0	0.177778	0.0166667	0.0166667	0	0	0	0	0.0111111	0.0666667	0.0111111	0	0.0277778	0	0	0.377778	0.133333	0.0666667
2	9	9.5.2	14.3.2	F21	F	CF	CS	2	0	0	0.0111111	0	0	0	0.133333	0.0111111	0.0444444	0	0	0	0	0.00555556	0.0888889	0	0	0.00555556	0	0	0.511111	0.122222	0.0388889
2	9	9.5.2	14.5.2	M31	M	CF	CS	2	0	0	0.00555556	0	0	0.0111111	0.144444	0.0111111	0.0555556	0	0	0	0	0	0.122222	0.00555556	0	0	0.0222222	0.00555556	0.427778	0.105556	0.05
2	9	9.5.2	14.6.2	P26	M	CF	CS	2	0	0	0.0166667	0	0.00555556	0.0222222	0.105556	0	0.0277778	0.0111111	0.0166667	0	0.0166667	0.0111111	0.0777778	0.00555556	0	0.0111111	0.0166667	0	0.461111	0.1	0.0444444
1	9	9.8.1	15.2.1	A5	F	CF	CS	2	0	0	0.0282486	0	0	0	0.0734463	0.0225989	0.20904	0.00564972	0.00564972	0.00564972	0	0.00564972	0.0734463	0.0282486	0	0	0.0225989	0	0.299435	0.101695	0.0960452
1	9	9.8.1	15.5.1	C7	M	CF	CS	2	0.00564972	0.00564972	0.0169492	0	0.00564972	0	0.0903955	0.0112994	0.129944	0	0.0112994	0.00564972	0.00564972	0.00564972	0.039548	0.0112994	0	0.00564972	0.0225989	0	0.412429	0.079096	0.0734463
1	9	9.8.1	14.5.1	D11	F	CF	CS	2	0.00558659	0	0.0111732	0	0.00558659	0.0111732	0.100559	0.0726257	0.0614525	0.0223464	0.0223464	0.0111732	0.0111732	0	0.111732	0.00558659	0.00558659	0.00558659	0.0167598	0	0.324022	0.117318	0.0670391
1	9	9.8.1	14.7.1	H5	M	CF	CS	2	0	0	0.027933	0	0	0.00558659	0.0614525	0.027933	0.128492	0.0111732	0.0111732	0.0111732	0	0	0.100559	0.027933	0	0	0.00558659	0	0.402235	0.0726257	0.0782123

## Sheet: BW pre-weaning
Batch	Room	Pennr	Litter	Sow	Birthdate	Gestationlength	Littersize_weaning	ALS_21wean	ALS_1521	ALS_215	ALS_2wean	Piglet	Backnr	Gender	Treatment	BW_d0	BW_d2	BW_d7	BW_d15	BW_d21	BW_daybeforeWEAN	Weaningage	Postweaning	Antibiotics	Dead/Removed_before_d2	Dead_after_d2
1	14	2	1.14.2	2677	2016-09-07	118	13	13	13	13	13	L1	6	F	NF	1315	1560	2582	4233	6232	8095	28	Yes	0	0	0
1	14	2	1.14.2	2677	2016-09-07	118	13	13	13	13	13	L2	2	M	NF	1439	1810	2793	4353	6210	7690	28		1	0	0
1	14	2	1.14.2	2677	2016-09-07	118	13	13	13	13	13	L3	11	F	NF	1074	1155	1558	2225	3131	4045	28		0	0	0
1	14	2	1.14.2	2677	2016-09-07	118	13	13	13	13	13	L4	5	F	NF	1808	1982	2758	4175	5802	7300	28	Yes	0	0	0
1	14	2	1.14.2	2677	2016-09-07	118	13	13	13	13	13	L5	4	M	NF	1224	1390	1949	2759	3716	4520	28	Yes	0	0	0
1	14	2	1.14.2	2677	2016-09-07	118	13	13	13	13	13	L6	3	M	NF	1814	2135	3347	5045	7033	8980	28	Yes	0	0	0
1	14	2	1.14.2	2677	2016-09-07	118	13	13	13	13	13	L7	10	F	NF	1446	1540	2153	3019	4174	5040	28	Yes	0	0	0
1	14	2	1.14.2	2677	2016-09-07	118	13	13	13	13	13	L8	1	M	NF	1325	1460	1807	2715	3680	4310	28	Yes	0	0	0
1	14	2	1.14.2	2677	2016-09-07	118	13	13	13	13	13	L9	8	M	NF	1435	1555	1601	2365	3543	4790	28		1	0	0
1	14	2	1.14.2	2677	2016-09-07	118	13	13	13	13	13	L10	7	M	NF	1387	1495	2258	3658	5234	6070	28		0	0	0
1	14	2	1.14.2	2677	2016-09-07	118	13	13	13	13	13	L11	12	F	NF	1728	2035	2981	4514	6196	7645	28	Yes	0	0	0
1	14	2	1.14.2	2677	2016-09-07	118	13	13	13	13	13	L12	13	F	NF	1301	1528	2382	3810	5285	6735	28		0	0	0
1	14	2	1.14.2	2677	2016-09-07	118	13	13	13	13	13	L13	9	M	NF	1102	1220	1858	2816	3998	4880	28	Yes	0	0	0
1	14	6	1.14.6	2643	2016-09-04	115	9	9	9	9	9	E1	1	M	NF	1553	1794	3100	5683	7694	9852	31	Yes	0	0	0
1	14	6	1.14.6	2643	2016-09-04	115	9	9	9	9	9	E2	5	F	NF	1609	1951	3085	5480	7530	9658	31		0	0	0
1	14	6	1.14.6	2643	2016-09-04	115	9	9	9	9	9	E3	6	F	NF	1339	1561	2526	4370	5696	7145	31	Yes	0	0	0
1	14	6	1.14.6	2643	2016-09-04	115	9	9	9	9	9	E4	8	F	NF	1191	1430	2652	4915	6653	8420	31	Yes	0	0	0
1	14	6	1.14.6	2643	2016-09-04	115	9	9	9	9	9	E5	3	M	NF	1391	1719	2963	5351	6973	8962	31	Yes	0	0	0
1	14	6	1.14.6	2643	2016-09-04	115	9	9	9	9	9	E6	4	F	NF	1273	1548	2669	4945	6736	8849	31	Yes	0	0	0
1	14	6	1.14.6	2643	2016-09-04	115	9	9	9	9	9	E7	2	M	NF	1411	1632	2669	4995	6773	8490	31	Yes	0	0	0
1	14	6	1.14.6	2643	2016-09-04	115	9	9	9	9	9	E8	7	F	NF	1222	1461	2760	5435	7341	9450	31	Yes	0	0	0
1	14	6	1.14.6	2643	2016-09-04	115	9	9	9	9	9	E9	9	F	NF	1058	1241	2414	4860	6719	8830	31	Yes	0	0	0
1	15	3	1.15.3	2597	2016-09-03	113	10	10	10	10.5	10.5	B1	2	F	NF	1562	1805	2239	4492	5905	7570	32	Yes	0	0	0
1	15	3	1.15.3	2597	2016-09-03	113	10	10	10	10.5	10.5	B2	6	F	NF	1641	1715	1761	3380	4825	6499	32	Yes	0	0	0
1	15	3	1.15.3	2597	2016-09-03	113	10	10	10	10.5	10.5	B3	8	F	NF	1228	1291	1683	4365	6061	7769	32	Yes	0	0	0
1	15	3	1.15.3	2597	2016-09-03	113	10	10	10	10.5	10.5	B5	10	M	NF	1775	1941	2387	5835	7887	10014	32	Yes	0	0	0
1	15	3	1.15.3	2597	2016-09-03	113	10	10	10	10.5	10.5	B6	3	M	NF	1640	1730	2357	5733	7664	9730	32	Yes	0	0	0
1	15	3	1.15.3	2597	2016-09-03	113	10	10	10	10.5	10.5	B7	1	M	NF	1345	1450	2075	5422	7485	9518	32	Yes	0	0	0
1	15	3	1.15.3	2597	2016-09-03	113	10	10	10	10.5	10.5	B8	4	M	NF	1725	2020	2848	6178	8131	10045	32	Yes	0	0	0
1	15	3	1.15.3	2597	2016-09-03	113	10	10	10	10.5	10.5	B9	5	M	NF	1641	1780	2225	5507	7451	9484	32		1	0	0
1	15	3	1.15.3	2597	2016-09-03	113	10	10	10	10.5	10.5	B11	11	M	NF	1143	1190	1510	3885	5471	7210	32	Yes	0	0	0
1	15	3	1.15.3	2597	2016-09-03	113	10	10	10	10.5	10.5	B14	7	M	NF	1120	1088	1116	2222	3154	4270	32		1	0	0
1	15	3	1.15.3	2597	2016-09-03	113	10	10	10	10.5	10.5	B13		M	NF	1078	985							0	0	1
1	15	6	1.15.6	2658	2016-09-05	116	13	13.5	14	14	13.5	G1	7	M	NF	1405	1748	2944	5131	6955	8825	30		0	0	0
1	15	6	1.15.6	2658	2016-09-05	116	13	13.5	14	14	13.5	G2	11	M	NF	1425	1706	2858	4704	6258	8010	30		0	0	0
1	15	6	1.15.6	2658	2016-09-05	116	13	13.5	14	14	13.5	G3	4	F	NF	859	1058	1855	3390	4658	6175	30	Yes	0	0	0
1	15	6	1.15.6	2658	2016-09-05	116	13	13.5	14	14	13.5	G4	9	F	NF	945	1040	1858	2906	3919	5210	30		1	0	0
1	15	6	1.15.6	2658	2016-09-05	116	13	13.5	14	14	13.5	G5	13	F	NF	970	1210	2070	4140	5686	7340	30	Yes	0	0	0
1	15	6	1.15.6	2658	2016-09-05	116	13	13.5	14	14	13.5	G6	14	F	NF	1254	1479	2404	4218	5476	6940	30	Yes	0	0	0
1	15	6	1.15.6	2658	2016-09-05	116	13	13.5	14	14	13.5	G7	1	M	NF	1293	1605	2203	4055	5538	7065	30	Yes	0	0	0
1	15	6	1.15.6	2658	2016-09-05	116	13	13.5	14	14	13.5	G8	10	M	NF	1333	1568	2553	4410	6017	7500	30	Yes	0	0	0
1	15	6	1.15.6	2658	2016-09-05	116	13	13.5	14	14	13.5	G9	6	F	NF	1283	1584	2791	4946	6425	8095	30		0	0	0
1	15	6	1.15.6	2658	2016-09-05	116	13	13.5	14	14	13.5	G10	8	M	NF	1015	1131	1808	3335	4678	6125	30		0	0	0
1	15	6	1.15.6	2658	2016-09-05	116	13	13.5	14	14	13.5	G11	12	M	NF	1779	1598	2261	4347	5986	7625	30	Yes	0	0	0
1	15	6	1.15.6	2658	2016-09-05	116	13	13.5	14	14	13.5	G13	2	M	NF	1487	1785	2772	4840	6405	7980	30	Yes	0	0	0
1	15	6	1.15.6	2658	2016-09-05	116	13	13.5	14	14	13.5	G14	5	M	NF	1001	1098	1495	2820	4116	5620	30		0	0	0
1	15	6	1.15.6	2658	2016-09-05	116	13	13.5	14	14	13.5	G12	3	F	NF	951	1020	1331	2080	2289				0	0	1
2	14	4	2.14.4	2570	2016-11-01	117	12	12	12	13	13	K26	1	F	NF	1815	1976	2652	4570	6001	7717	28		0	0	0
2	14	4	2.14.4	2570	2016-11-01	117	12	12	12	13	13	K27	9	F	NF	1740	1903	2660	4575	6192	8159	29		0	0	0
2	14	4	2.14.4	2570	2016-11-01	117	12	12	12	13	13	K33	4	M	NF	1696	1846	2569	4435	5953	7645	28		0	0	0
2	14	4	2.14.4	2570	2016-11-01	117	12	12	12	13	13	K21	6	M	NF	2292	2418	3324	5940	8000	10609	29		0	0	0
2	14	4	2.14.4	2570	2016-11-01	117	12	12	12	13	13	K22	14	F	NF	1865	2008	3014	5015	6782	8703	29		0	0	0
2	14	4	2.14.4	2570	2016-11-01	117	12	12	12	13	13	K23	11	F	NF	1841	1982	2339	3855	5039	6757	29		0	0	0
2	14	4	2.14.4	2570	2016-11-01	117	12	12	12	13	13	K25	12	F	NF	1864	1907	2429	3875	5260	7038	29	Yes	0	0	0
2	14	4	2.14.4	2570	2016-11-01	117	12	12	12	13	13	K28	3	M	NF	1402	1550	2150	3700	5081	6835	29	Yes	0	0	0
2	14	4	2.14.4	2570	2016-11-01	117	12	12	12	13	13	K30	5	M	NF	1294	1336	1802	2990	4369	5895	29	Yes	0	0	0
2	14	4	2.14.4	2570	2016-11-01	117	12	12	12	13	13	K31	2	F	NF	1702	1802	2399	4285	5954	8080	29	Yes	0	0	0
2	14	4	2.14.4	2570	2016-11-01	117	12	12	12	13	13	K34	8	F	NF	1570	1719	2287	4010	5497	7286	29	Yes	0	0	0
2	14	4	2.14.4	2570	2016-11-01	117	12	12	12	13	13	K35	7	M	NF	2272	2348	2773	3930	5422	7055	29	Yes	0	0	0
2	14	4	2.14.4	2570	2016-11-01	117	12	12	12	13	13	K24	10	M	NF	1227	1317	1544						0	0	1
2	14	4	2.14.4	2570	2016-11-01	117	12	12	12	13	13	K37	13	M	NF	1552	1675	2114						0	0	1
2	14	8	2.14.8	2709	2016-10-31	115	10	10	10	10	10	I20	10	F	NF	1146	1451	2274	4980	7074	10057	29		0	0	0
2	14	8	2.14.8	2709	2016-10-31	115	10	10	10	10	10	I22	9	M	NF	1341	1401	2141	4775	7212	10093	30		0	0	0
2	14	8	2.14.8	2709	2016-10-31	115	10	10	10	10	10	I21	5	F	NF	1192	1207	1781	3865	5788	7845	30		0	0	0
2	14	8	2.14.8	2709	2016-10-31	115	10	10	10	10	10	I23	3	M	NF	1691	1770	2985	5505	8104	10695	30	Yes	0	0	0
2	14	8	2.14.8	2709	2016-10-31	115	10	10	10	10	10	I24	6	F	NF	1266	1354	2196	4425	6079	8012	30		0	0	0
2	14	8	2.14.8	2709	2016-10-31	115	10	10	10	10	10	I25	1	F	NF	1354	1492	2579	5505	7758	10553	30	Yes	0	0	0
2	14	8	2.14.8	2709	2016-10-31	115	10	10	10	10	10	I26	7	M	NF	1246	1382	2506	5175	7417	10258	30	Yes	0	0	0
2	14	8	2.14.8	2709	2016-10-31	115	10	10	10	10	10	I27	2	F	NF	1468	1538	2923	6015	8429	10695	30		0	0	0
2	14	8	2.14.8	2709	2016-10-31	115	10	10	10	10	10	I28	4	F	NF	1231	1300	2536	5095	7245	9768	30	Yes	0	0	0
2	14	8	2.14.8	2709	2016-10-31	115	10	10	10	10	10	I29	8	F	NF	1145	1197	2223	5090	7344	10012	30	Yes	0	0	0
2	15	2	2.15.2	2700	2016-10-31	116	12	12	12	12	12	G28	3	M	NF	1142	1187	1917	3635	5358	7522	29		0	0	0
2	15	2	2.15.2	2700	2016-10-31	116	12	12	12	12	12	G34	8	F	NF	1290	1334	2084	4550	6610	8325	30		0	0	0
2	15	2	2.15.2	2700	2016-10-31	116	12	12	12	12	12	G20	5	M	NF	1214	1283	2019	4305	6098	7936	30	Yes	0	0	0
2	15	2	2.15.2	2700	2016-10-31	116	12	12	12	12	12	G21	10	M	NF	1232	1435	2513	4855	6747	8032	30	Yes	0	0	0
2	15	2	2.15.2	2700	2016-10-31	116	12	12	12	12	12	G22	11	F	NF	1092	1142	1565	2240	3116	4690	30		1	0	0
2	15	2	2.15.2	2700	2016-10-31	116	12	12	12	12	12	G23	12	F	NF	1319	1458	2398	5095	7051	9791	30	Yes	0	0	0
2	15	2	2.15.2	2700	2016-10-31	116	12	12	12	12	12	G25	1	F	NF	1112	1334	2098	3970	5502	7656	30	Yes	0	0	0
2	15	2	2.15.2	2700	2016-10-31	116	12	12	12	12	12	G26	4	M	NF	1196	1392	2191	4690	6693	8682	30	Yes	0	0	0
2	15	2	2.15.2	2700	2016-10-31	116	12	12	12	12	12	G27	7	F	NF	1204	1287	2083	4200	5755	7496	30	Yes	0	0	0
2	15	2	2.15.2	2700	2016-10-31	116	12	12	12	12	12	G29	9	F	NF	944	1049	1905	3275	4439	5627	30		0	0	0
2	15	2	2.15.2	2700	2016-10-31	116	12	12	12	12	12	G30	6	M	NF	1391	1680	2771	5095	7007	8956	30	Yes	0	0	0
2	15	2	2.15.2	2700	2016-10-31	116	12	12	12	12	12	G33	2	M	NF	983	1117	1832	3650	5206	7030	30	Yes	0	0	0
2	15	4	2.15.4	2704	2016-11-01	117	13	13	13	13	13	L20	3	M	NF	1468	1596	2565	4845	6740	8855	29		0	0	0
2	15	4	2.15.4	2704	2016-11-01	117	13	13	13	13	13	L28	1	F	NF	1298	1448	2488	4235	5309	6778	28		0	0	0
2	15	4	2.15.4	2704	2016-11-01	117	13	13	13	13	13	L34	5	F	NF	1396	1538	2386	3950	5188	6770	28		0	0	0
2	15	4	2.15.4	2704	2016-11-01	117	13	13	13	13	13	L21	11	F	NF	1482	1745	2660	4790	6559	8506	29		0	0	0
2	15	4	2.15.4	2704	2016-11-01	117	13	13	13	13	13	L23	10	M	NF	1506	1625	2310	3775	5172	6588	29	Yes	0	0	0
2	15	4	2.15.4	2704	2016-11-01	117	13	13	13	13	13	L24	6	M	NF	1497	1656	2723	4735	6371	8620	29		0	0	0
2	15	4	2.15.4	2704	2016-11-01	117	13	13	13	13	13	L25	4	M	NF	1331	1453	2351	3995	5480	7156	29	Yes	0	0	0
2	15	4	2.15.4	2704	2016-11-01	117	13	13	13	13	13	L26	13	M	NF	1591	1770	2752	4530	6248	8584	29		0	0	0
2	15	4	2.15.4	2704	2016-11-01	117	13	13	13	13	13	L27	2	F	NF	1392	1521	2549	4400	5682	7695	29	Yes	0	0	0
2	15	4	2.15.4	2704	2016-11-01	117	13	13	13	13	13	L30	8	M	NF	1053	1147	2006	3675	4963	6156	29		0	0	0
2	15	4	2.15.4	2704	2016-11-01	117	13	13	13	13	13	L31	12	M	NF	1356	1431	2354	4220	6167	8542	29	Yes	0	0	0
2	15	4	2.15.4	2704	2016-11-01	117	13	13	13	13	13	L32	9	F	NF	1374	1488	2522	4375	5514	7219	29	Yes	0	0	0
2	15	4	2.15.4	2704	2016-11-01	117	13	13	13	13	13	L33	7	F	NF	983	1083	1821	2905	3772	5009	29		0	0	0
2	15	6	2.15.6	2619	2016-10-29	114	11	11	11	11	11	B22	3	M	NF	1196	1348	2018	4260	5738	7907	31		0	0	0
2	15	6	2.15.6	2619	2016-10-29	114	11	11	11	11	11	B27	6	M	NF	1074	1152	1665	3610	4870	6475	32		0	0	0
2	15	6	2.15.6	2619	2016-10-29	114	11	11	11	11	11	B20	2	M	NF	1840	1919	2954	5515	7159	8943	32	Yes	0	0	0
2	15	6	2.15.6	2619	2016-10-29	114	11	11	11	11	11	B21	1	F	NF	1615	1731	2773	5540	7248	9218	32	Yes	0	0	0
2	15	6	2.15.6	2619	2016-10-29	114	11	11	11	11	11	B23	8	M	NF	1118	1313	2080	4265	5666	7178	32	Yes	0	0	0
2	15	6	2.15.6	2619	2016-10-29	114	11	11	11	11	11	B24	11	M	NF	826	915	1679	3955	5418	7263	32		1	0	0
2	15	6	2.15.6	2619	2016-10-29	114	11	11	11	11	11	B25	4	M	NF	1338	1521	2457	5405	7328	9632	32		0	0	0
2	15	6	2.15.6	2619	2016-10-29	114	11	11	11	11	11	B26	9	M	NF	1388	1425	2136	5010	6623	8759	32		0	0	0
2	15	6	2.15.6	2619	2016-10-29	114	11	11	11	11	11	B28	5	F	NF	1160	1265	2296	4645	6195	8115	32	Yes	0	0	0
2	15	6	2.15.6	2619	2016-10-29	114	11	11	11	11	11	B29	7	F	NF	1474	1515	1940	3835	4980	6238	32		0	0	0
2	15	6	2.15.6	2619	2016-10-29	114	11	11	11	11	11	B30	10	M	NF	1090	1163	1602	3770	5459	7377	32	Yes	0	0	0
2	15	7	2.15.7	2695	2016-11-03	118	10	10	10	10	10	N23	10	F	NF	1617	1780	2861	4905	7165	9149	27		0	0	0
2	15	7	2.15.7	2695	2016-11-03	118	10	10	10	10	10	N25	3	M	NF	1095	1264	2192	3770	5540	7844	26		0	0	0
2	15	7	2.15.7	2695	2016-11-03	118	10	10	10	10	10	N20	9	M	NF	1541	1622	2778	4780	7047	9452	27	Yes	0	0	0
2	15	7	2.15.7	2695	2016-11-03	118	10	10	10	10	10	N21	2	M	NF	1989	2150	3615	5860	8395	10868	27	Yes	0	0	0
2	15	7	2.15.7	2695	2016-11-03	118	10	10	10	10	10	N22	4	F	NF	1554	1635	2508	3785	5478	7893	27		0	0	0
2	15	7	2.15.7	2695	2016-11-03	118	10	10	10	10	10	N24	5	F	NF	1459	1502	2354	3890	6018	7781	27		1	0	0
2	15	7	2.15.7	2695	2016-11-03	118	10	10	10	10	10	N27	1	M	NF	1576	1497	2000	2690	3994	5489	27	Yes	0	0	0
2	15	7	2.15.7	2695	2016-11-03	118	10	10	10	10	10	N28	6	F	NF	1206	1298	1768	2620	4253	6022	27	Yes	0	0	0
2	15	7	2.15.7	2695	2016-11-03	118	10	10	10	10	10	N29	7	F	NF	1863	1929	2898	4685	6629	8235	27	Yes	0	0	0
2	15	7	2.15.7	2695	2016-11-03	118	10	10	10	10	10	N30	8	F	NF	1007	1037	1212	2035	3081	4946	27		0	0	0
1	14	4	1.14.4	2557	2016-09-06	117	12	12	12	12.5	12.5	I1	9	M	CF	1507	1690	2780	4633	6398	8435	29		0	0	0
1	14	4	1.14.4	2557	2016-09-06	117	12	12	12	12.5	12.5	I2	2	M	CF	1591	1790	2760	4465	6138	8265	29		0	0	0
1	14	4	1.14.4	2557	2016-09-06	117	12	12	12	12.5	12.5	I4	11	F	CF	1382	1579	2300	4018	5309	7205	29		0	0	0
1	14	4	1.14.4	2557	2016-09-06	117	12	12	12	12.5	12.5	I5	13	M	CF	1151	1353	2084	3910	5391	7115	29		0	0	0
1	14	4	1.14.4	2557	2016-09-06	117	12	12	12	12.5	12.5	I6	7	F	CF	1273	1557	2000	3795	5239	6975	29		0	0	0
1	14	4	1.14.4	2557	2016-09-06	117	12	12	12	12.5	12.5	I7	5	M	CF	1101	1262	2181	3792	5342	7240	29		0	0	0
1	14	4	1.14.4	2557	2016-09-06	117	12	12	12	12.5	12.5	I8	6	F	CF	1374	1582	2413	4070	5398	7140	29		0	0	0
1	14	4	1.14.4	2557	2016-09-06	117	12	12	12	12.5	12.5	I9	3	M	CF	1316	1592	2621	4465	6156	8120	29		0	0	0
1	14	4	1.14.4	2557	2016-09-06	117	12	12	12	12.5	12.5	I10	8	F	CF	1555	1815	2802	4139	5298	7330	29		0	0	0
1	14	4	1.14.4	2557	2016-09-06	117	12	12	12	12.5	12.5	I11	1	M	CF	1445	1558	2356	4137	5382	7295	29		1	0	0
1	14	4	1.14.4	2557	2016-09-06	117	12	12	12	12.5	12.5	I12	12	M	CF	1207	1365	2044	3655	5122	6715	29		0	0	0
1	14	4	1.14.4	2557	2016-09-06	117	12	12	12	12.5	12.5	I13	4	F	CF	820	979	1765	3225	4700	6445	29		0	0	0
1	14	4	1.14.4	2557	2016-09-06	117	12	12	12	12.5	12.5	I3	10	M	CF	1639	1702	2032						0	0	1
1	14	5	1.14.5	2	2016-09-04	114	13	13.5	14	14	13.5	D1	8	M	CF	1707	1909	2435	4260	5880	7979	31		0	0	0
1	14	5	1.14.5	2	2016-09-04	114	13	13.5	14	14	13.5	D2	5	M	CF	1724	1983	2918	5079	6816	9165	31	Yes	0	0	0
1	14	5	1.14.5	2	2016-09-04	114	13	13.5	14	14	13.5	D3	9	M	CF	1384	1625	2201	3770	5427	6885	31		0	0	0
1	14	5	1.14.5	2	2016-09-04	114	13	13.5	14	14	13.5	D4	13	M	CF	1404	1656	2703	4454	5631	7820	31		0	0	0
1	14	5	1.14.5	2	2016-09-04	114	13	13.5	14	14	13.5	D5	2	F	CF	1484	1758	3065	5860	7935	10615	31		0	0	0
1	14	5	1.14.5	2	2016-09-04	114	13	13.5	14	14	13.5	D6	10	M	CF	1400	1626	2872	4495	6411	8815	31	Yes	0	0	0
1	14	5	1.14.5	2	2016-09-04	114	13	13.5	14	14	13.5	D7	11	M	CF	1233	1690	2704	4715	6395	8335	31	Yes	0	0	0
1	14	5	1.14.5	2	2016-09-04	114	13	13.5	14	14	13.5	D8	3	F	CF	1291	1592	2438	4535	6362	8582	31	Yes	0	0	0
1	14	5	1.14.5	2	2016-09-04	114	13	13.5	14	14	13.5	D9	14	M	CF	1565	1769	2810	4848	6569	8695	31	Yes	0	0	0
1	14	5	1.14.5	2	2016-09-04	114	13	13.5	14	14	13.5	D11	1	F	CF	1471	1770	2749	4153	6153	8409	31	Yes	0	0	0
1	14	5	1.14.5	2	2016-09-04	114	13	13.5	14	14	13.5	D12	6	F	CF	1575	1936	3000	4484	6524	9150	31	Yes	0	0	0
1	14	5	1.14.5	2	2016-09-04	114	13	13.5	14	14	13.5	D13	4	F	CF	1780	2113	3153	5439	7034	9480	31	Yes	0	0	0
1	14	5	1.14.5	2	2016-09-04	114	13	13.5	14	14	13.5	D14	12	F	CF	1577	1960	3395	6257	8245	10808	31		0	0	0
1	14	5	1.14.5	2	2016-09-04	114	13	13.5	14	14	13.5	D10	7	F	CF	1169	1337	1942	2725	3567				1	0	1
1	14	7	1.14.7	2628	2016-09-05	116	12	12	12	12	12	H1	8	M	CF	1233	1426	2535	4703	6604	8655	30	Yes	0	0	0
1	14	7	1.14.7	2628	2016-09-05	116	12	12	12	12	12	H2	6	M	CF	1295	1604	2652	4660	6449	8395	30	Yes	0	0	0
1	14	7	1.14.7	2628	2016-09-05	116	12	12	12	12	12	H3	12	F	CF	1223	1452	2450	4380	6000	7690	30	Yes	0	0	0
1	14	7	1.14.7	2628	2016-09-05	116	12	12	12	12	12	H5	3	M	CF	1443	1768	3145	5535	7433	9790	30	Yes	0	0	0
1	14	7	1.14.7	2628	2016-09-05	116	12	12	12	12	12	H6	4	F	CF	1325	1586	2708	4965	6736	8710	30	Yes	0	0	0
1	14	7	1.14.7	2628	2016-09-05	116	12	12	12	12	12	H7	2	F	CF	1442	1761	2651	4595	5894	7680	30	Yes	0	0	0
1	14	7	1.14.7	2628	2016-09-05	116	12	12	12	12	12	H8	9	M	CF	1471	1632	2696	4921	6600	8645	30	Yes	0	0	0
1	14	7	1.14.7	2628	2016-09-05	116	12	12	12	12	12	H9	5	F	CF	1131	1324	2046	3240	4335	5900	30	Yes	0	0	0
1	14	7	1.14.7	2628	2016-09-05	116	12	12	12	12	12	H10	7	M	CF	1195	1321	2160	3705	4922	6285	30		1	0	0
1	14	7	1.14.7	2628	2016-09-05	116	12	12	12	12	12	H11	1	M	CF	1461	1728	2790	4967	6568	8380	30		1	0	0
1	14	7	1.14.7	2628	2016-09-05	116	12	12	12	12	12	H12	10	F	CF	1195	1516	2712	4745	6520	8440	30		0	0	0
1	14	7	1.14.7	2628	2016-09-05	116	12	12	12	12	12	H13	11	M	CF	1055	1081	2140	4011	5691	7665	30		1	0	0
1	15	2	1.15.2	2595	2016-09-02	113	14	14	14	14	14	A1	1	F	CF	1467	1700	2462	4440	5776	7450	33	Yes	0	0	0
1	15	2	1.15.2	2595	2016-09-02	113	14	14	14	14	14	A2	10	F	CF	1484	1658	2693	5648	7492	9265	33		0	0	0
1	15	2	1.15.2	2595	2016-09-02	113	14	14	14	14	14	A3	2	F	CF	1488	1690	2506	5389	7212	9670	33		0	0	0
1	15	2	1.15.2	2595	2016-09-02	113	14	14	14	14	14	A4	11	F	CF	1588	1833	2871	6236	8000	10600	33		0	0	0
1	15	2	1.15.2	2595	2016-09-02	113	14	14	14	14	14	A5	8	F	CF	1427	1600	2235	3925	5263	6635	33	Yes	0	0	0
1	15	2	1.15.2	2595	2016-09-02	113	14	14	14	14	14	A6	3	F	CF	1429	1603	2408	4475	5799	7625	33	Yes	0	0	0
1	15	2	1.15.2	2595	2016-09-02	113	14	14	14	14	14	A8	12	F	CF	976	1057	1678	4090	5794	7770	33	Yes	0	0	0
1	15	2	1.15.2	2595	2016-09-02	113	14	14	14	14	14	A9	14	M	CF	1980	2280	3377	5971	7551	9810	33	Yes	0	0	0
1	15	2	1.15.2	2595	2016-09-02	113	14	14	14	14	14	A10	6	M	CF	1535	1660	2402	4384	5581	7310	33		1	0	0
1	15	2	1.15.2	2595	2016-09-02	113	14	14	14	14	14	A11	5	M	CF	1545	1725	2131	4348	5924	7705	33	Yes	0	0	0
1	15	2	1.15.2	2595	2016-09-02	113	14	14	14	14	14	A12	4	M	CF	1480	1705	2617	5270	6675	9200	33	Yes	0	0	0
1	15	2	1.15.2	2595	2016-09-02	113	14	14	14	14	14	A13	7	M	CF	1210	1423	2094	4600	6088	8120	33	Yes	0	0	0
1	15	2	1.15.2	2595	2016-09-02	113	14	14	14	14	14	A14	9	M	CF	912	993	1288	3021	4171	5930	33		0	0	0
1	15	2	1.15.2	2595	2016-09-02	113	14	14	14	14	14	A15	13	M	CF	710	785	870	1790	2521	3610	33		0	0	0
1	15	4	1.15.4	2584	2016-09-05	116	9	9	9	11.5	11.5	F1	4	M	CF	1438	1538	2476	5026	6459	8690	30		0	0	0
1	15	4	1.15.4	2584	2016-09-05	116	9	9	9	11.5	11.5	F2	9	M	CF	1303	1400	2407	5355	7405	8965	30		0	0	0
1	15	4	1.15.4	2584	2016-09-05	116	9	9	9	11.5	11.5	F6	2	M	CF	1525	1587	2386	4865	6822	8595	30		0	0	0
1	15	4	1.15.4	2584	2016-09-05	116	9	9	9	11.5	11.5	F8	6	M	CF	1519	1473	2713	5865	8033	9924	30		0	0	0
1	15	4	1.15.4	2584	2016-09-05	116	9	9	9	11.5	11.5	F11	5	F	CF	1662	1870	3038	5782	7679	10090	30		0	0	0
1	15	4	1.15.4	2584	2016-09-05	116	9	9	9	11.5	11.5	F12	7	F	CF	1837	2099	2710	4809	6898	9035	30		0	0	0
1	15	4	1.15.4	2584	2016-09-05	116	9	9	9	11.5	11.5	F13	10	M	CF	1439	1557	2570	5344	7878	10520	30		1	0	0
1	15	4	1.15.4	2584	2016-09-05	116	9	9	9	11.5	11.5	F15	12	M	CF	1453	1514	2815	5954	7927	10090	30		0	0	0
1	15	4	1.15.4	2584	2016-09-05	116	9	9	9	11.5	11.5	F16	11	F	CF	1344	1406	2537	5113	6767	8419	30		0	0	0
1	15	4	1.15.4	2584	2016-09-05	116	9	9	9	11.5	11.5	F3	13	M	CF	1080	1058							0	0	1
1	15	4	1.15.4	2584	2016-09-05	116	9	9	9	11.5	11.5	F4	1	M	CF	1544	1545	2393						0	0	1
1	15	4	1.15.4	2584	2016-09-05	116	9	9	9	11.5	11.5	F9		M	CF	871	913							0	0	1
1	15	4	1.15.4	2584	2016-09-05	116	9	9	9	11.5	11.5	F10	3	F	CF	1574	1618	1573						0	0	1
1	15	4	1.15.4	2584	2016-09-05	116	9	9	9	11.5	11.5	F17	8	M	CF	1391	1410							0	0	1
1	15	5	1.15.5	2540	2016-09-05	115	14	14	14	14	14	C1	6	F	CF	2071	2440	3836	6602	8795	10785	30	Yes	0	0	0
1	15	5	1.15.5	2540	2016-09-05	115	14	14	14	14	14	C2	8	M	CF	1815	2248	3511	6378	8046	9945	30		0	0	0
1	15	5	1.15.5	2540	2016-09-05	115	14	14	14	14	14	C3	5	M	CF	1881	2311	3557	6287	8464	10210	30		0	0	0
1	15	5	1.15.5	2540	2016-09-05	115	14	14	14	14	14	C4	9	F	CF	1651	2075	3455	6220	8262	10095	30	Yes	0	0	0
1	15	5	1.15.5	2540	2016-09-05	115	14	14	14	14	14	C5	3	M	CF	1634	1997	3256	5746	7774	9210	30		0	0	0
1	15	5	1.15.5	2540	2016-09-05	115	14	14	14	14	14	C6	14	F	CF	1914	2307	3633	5783	7657	9490	30	Yes	0	0	0
1	15	5	1.15.5	2540	2016-09-05	115	14	14	14	14	14	C7	1	M	CF	1745	2123	3466	5315	6741	8470	30	Yes	0	0	0
1	15	5	1.15.5	2540	2016-09-05	115	14	14	14	14	14	C8	11	M	CF	1366	1647	2667	4926	6365	8430	30	Yes	0	0	0
1	15	5	1.15.5	2540	2016-09-05	115	14	14	14	14	14	C9	12	F	CF	1734	2176	3452	6009	7387	9070	30	Yes	0	0	0
1	15	5	1.15.5	2540	2016-09-05	115	14	14	14	14	14	C10	13	M	CF	1804	2236	3622	6368	7831	9615	30		0	0	0
1	15	5	1.15.5	2540	2016-09-05	115	14	14	14	14	14	C11	4	M	CF	1285	1539	1840	2934	4310	5435	30		0	0	0
1	15	5	1.15.5	2540	2016-09-05	115	14	14	14	14	14	C12	10	M	CF	1579	1912	2928	4955	6676	8195	30	Yes	0	0	0
1	15	5	1.15.5	2540	2016-09-05	115	14	14	14	14	14	C13	7	M	CF	1299	1635	2442	4305	6066	7450	30	Yes	0	0	0
1	15	5	1.15.5	2540	2016-09-05	115	14	14	14	14	14	C16	2	F	CF	1413	1419	2024	3055	4091	5285	30		0	0	0
2	14	2	2.14.2	2708	2016-10-30	115	9	9	9	9.5	9.5	E22	6	F	CF	1275	1332	2345	5205	7695	10548	31		0	0	0
2	14	2	2.14.2	2708	2016-10-30	115	9	9	9	9.5	9.5	E28	9	M	CF	1275	1420	2092	5035	7539	10475	30		0	0	0
2	14	2	2.14.2	2708	2016-10-30	115	9	9	9	9.5	9.5	E20	3	F	CF	1127	1221	2254	4970	7202	9312	31		1	0	0
2	14	2	2.14.2	2708	2016-10-30	115	9	9	9	9.5	9.5	E21	2	F	CF	1216	1390	2075	4555	6526	8604	31	Yes	0	0	0
2	14	2	2.14.2	2708	2016-10-30	115	9	9	9	9.5	9.5	E23	7	F	CF	1326	1330	2221	5155	7636	10305	31	Yes	0	0	0
2	14	2	2.14.2	2708	2016-10-30	115	9	9	9	9.5	9.5	E27	8	F	CF	1012	1059	1878	3950	5505	8063	31	Yes	0	0	0
2	14	2	2.14.2	2708	2016-10-30	115	9	9	9	9.5	9.5	E29	4	M	CF	1118	1169	1781	3355	5021	7148	31	Yes	0	0	0
2	14	2	2.14.2	2708	2016-10-30	115	9	9	9	9.5	9.5	E30	5	M	CF	1046	1119	1861	4040	6410	8404	31	Yes	0	0	0
2	14	2	2.14.2	2708	2016-10-30	115	9	9	9	9.5	9.5	E33	10	M	CF	1597	1746	2770	5805	8235	11044	31	Yes	0	0	0
2	14	2	2.14.2	2708	2016-10-30	115	9	9	9	9.5	9.5	E31	1	M	CF	1113	1232	1291						1	0	1
2	14	3	2.14.3	2618	2016-10-31	116	11	11	11	11	11	F26	7	F	CF	1044	1100	1937	4105	5432	7743	30		0	0	0
2	14	3	2.14.3	2618	2016-10-31	116	11	11	11	11	11	F27	8	M	CF	1125	1245	2101	4475	6043	8484	30		0	0	0
2	14	3	2.14.3	2618	2016-10-31	116	11	11	11	11	11	F31	3	M	CF	1227	1293	1952	3755	4768	6837	29		0	0	0
2	14	3	2.14.3	2618	2016-10-31	116	11	11	11	11	11	F20	5	F	CF	1249	1400	2301	4365	6254	8855	30	Yes	0	0	0
2	14	3	2.14.3	2618	2016-10-31	116	11	11	11	11	11	F21	11	F	CF	1087	1195	1820	3630	4273	5681	30		0	0	0
2	14	3	2.14.3	2618	2016-10-31	116	11	11	11	11	11	F22	4	F	CF	1149	1280	2283	4730	6290	8612	30	Yes	0	0	0
2	14	3	2.14.3	2618	2016-10-31	116	11	11	11	11	11	F23	10	F	CF	1252	1314	2192	4075	5616	7897	30	Yes	0	0	0
2	14	3	2.14.3	2618	2016-10-31	116	11	11	11	11	11	F24	2	M	CF	1153	1235	2033	3955	5236	7811	30		1	0	0
2	14	3	2.14.3	2618	2016-10-31	116	11	11	11	11	11	F25	1	F	CF	916	1027	1745	2910	4041	5665	30		0	0	0
2	14	3	2.14.3	2618	2016-10-31	116	11	11	11	11	11	F28	6	M	CF	1014	1128	1670	2615	3866	5985	30	Yes	0	0	0
2	14	3	2.14.3	2618	2016-10-31	116	11	11	11	11	11	F30	9	F	CF	1358	1441	2261	4670	6311	8668	30	Yes	0	0	0
2	14	5	2.14.5	2785	2016-11-01	117	11	11	11.5	13	12.5	M29	9	M	CF	1186	1294	2124	3790	4869	7017	29		0	0	0
2	14	5	2.14.5	2785	2016-11-01	117	11	11	11.5	13	12.5	M30	5	F	CF	1410	1550	2522	4195	5677	7761	28		0	0	0
2	14	5	2.14.5	2785	2016-11-01	117	11	11	11.5	13	12.5	M20	10	M	CF	1267	1436	2233	4090	6089	8255	29	Yes	0	0	0
2	14	5	2.14.5	2785	2016-11-01	117	11	11	11.5	13	12.5	M21	4	M	CF	1060	1137	2235	4135	5559	7975	29		1	0	0
2	14	5	2.14.5	2785	2016-11-01	117	11	11	11.5	13	12.5	M23	12	M	CF	1324	1502	2423	4460	6185	8498	29	Yes	0	0	0
2	14	5	2.14.5	2785	2016-11-01	117	11	11	11.5	13	12.5	M24	8	F	CF	1039	1204	2153	3520	4719	6914	29	Yes	0	0	0
2	14	5	2.14.5	2785	2016-11-01	117	11	11	11.5	13	12.5	M25	14	M	CF	1582	1692	2749	4825	6860	9151	29		1	0	0
2	14	5	2.14.5	2785	2016-11-01	117	11	11	11.5	13	12.5	M26	6	M	CF	1511	1778	2723	4740	6674	8858	29	Yes	0	0	0
2	14	5	2.14.5	2785	2016-11-01	117	11	11	11.5	13	12.5	M27	2	M	CF	1065	1052	1689	2710	4144	5649	29		1	0	0
2	14	5	2.14.5	2785	2016-11-01	117	11	11	11.5	13	12.5	M28	1	M	CF	868	960	1176	2190	2856	4334	29		0	0	0
2	14	5	2.14.5	2785	2016-11-01	117	11	11	11.5	13	12.5	M31	13	M	CF	1572	1732	2898	5145	7083	9723	29	Yes	0	0	0
2	14	5	2.14.5	2785	2016-11-01	117	11	11	11.5	13	12.5	M22	3	F	CF	1250	1290	2017						0	0	1
2	14	5	2.14.5	2785	2016-11-01	117	11	11	11.5	13	12.5	M32	11	M	CF	1137	1280	2350	4250					0	0	1
2	14	5	2.14.5	2785	2016-11-01	117	11	11	11.5	13	12.5	M33	7	F	CF	999	1031	1635						0	0	1
2	14	6	2.14.6	2722	2016-11-03	118	12	12	12	12	12	P21	5	F	CF	1397	1570	2489	3935	5842	7922	26		0	0	0
2	14	6	2.14.6	2722	2016-11-03	118	12	12	12	12	12	P20	1	F	CF	1156	1310	2283	3720	5312	7369	27	Yes	0	0	0
2	14	6	2.14.6	2722	2016-11-03	118	12	12	12	12	12	P23	7	M	CF	1732	1850	3217	4975	6904	9502	27		0	0	0
2	14	6	2.14.6	2722	2016-11-03	118	12	12	12	12	12	P24	12	F	CF	1362	1526	2339	3820	5698	8051	27	Yes	0	0	0
2	14	6	2.14.6	2722	2016-11-03	118	12	12	12	12	12	P25	13	M	CF	1373	1419	2369	3605	5563	7772	27	Yes	0	0	0
2	14	6	2.14.6	2722	2016-11-03	118	12	12	12	12	12	P26	11	M	CF	1395	1525	2936	4245	6027	7892	27	Yes	0	0	0
2	14	6	2.14.6	2722	2016-11-03	118	12	12	12	12	12	P27	3	F	CF	1193	1287	2573	4185	5262	7214	27	Yes	0	0	0
2	14	6	2.14.6	2722	2016-11-03	118	12	12	12	12	12	P28	8	M	CF	1548	1620	2519	3980	5821	7668	27	Yes	0	0	0
2	14	6	2.14.6	2722	2016-11-03	118	12	12	12	12	12	P29	4	M	CF	1132	1237	2100	3005	4098	5803	27		0	0	0
2	14	6	2.14.6	2722	2016-11-03	118	12	12	12	12	12	P30	2	F	CF	1353	1400	2678	4175	6255	9122	27		0	0	0
2	14	6	2.14.6	2722	2016-11-03	118	12	12	12	12	12	P31	9	M	CF	1255	1378	2526	4135	6081	8358	27	Yes	0	0	0
2	14	6	2.14.6	2722	2016-11-03	118	12	12	12	12	12	P32	10	F	CF	1465	1503	1872	2695	3789	5146	27		0	0	0
2	15	3	2.15.3	2800	2016-10-30	115	12	12	12	12	12	D23	1	F	CF	1392	1549	2607	5125	5629	5772	30		0	0	0
2	15	3	2.15.3	2800	2016-10-30	115	12	12	12	12	12	D25	8	F	CF	1505	1671	2726	5290	7209	9025	31		0	0	0
2	15	3	2.15.3	2800	2016-10-30	115	12	12	12	12	12	D30	2	M	CF	1412	1619	2619	5100	6710	8245	30		0	0	0
2	15	3	2.15.3	2800	2016-10-30	115	12	12	12	12	12	D20	4	F	CF	1430	1597	2671	5455	7211	9314	31	Yes	0	0	0
2	15	3	2.15.3	2800	2016-10-30	115	12	12	12	12	12	D21	7	F	CF	1421	1577	2458	5205	7012	8958	31	Yes	0	0	0
2	15	3	2.15.3	2800	2016-10-30	115	12	12	12	12	12	D22	9	F	CF	1602	1790	3096	5725	7658	9558	31		0	0	0
2	15	3	2.15.3	2800	2016-10-30	115	12	12	12	12	12	D24	11	F	CF	1470	1637	2566	5485	7390	9453	31		0	0	0
2	15	3	2.15.3	2800	2016-10-30	115	12	12	12	12	12	D26	5	F	CF	1365	1530	2652	5595	7423	9151	31	Yes	0	0	0
2	15	3	2.15.3	2800	2016-10-30	115	12	12	12	12	12	D27	3	F	CF	1334	1471	2676	5645	7219	9028	31	Yes	0	0	0
2	15	3	2.15.3	2800	2016-10-30	115	12	12	12	12	12	D28	12	F	CF	1505	1686	2705	5675	7681	9752	31		0	0	0
2	15	3	2.15.3	2800	2016-10-30	115	12	12	12	12	12	D29	6	F	CF	1074	1183	2083	3055	4099	5339	31		0	0	0
2	15	3	2.15.3	2800	2016-10-30	115	12	12	12	12	12	D31	10	M	CF	1374	1516	2479	5075	6679	8394	31	Yes	0	0	0
2	15	5	2.15.5	2678	2016-10-31	115	13	13.5	14	14	13.5	H23	5	F	CF	1653	1708	2852	5035	5844	7364	28		0	0	0
2	15	5	2.15.5	2678	2016-10-31	115	13	13.5	14	14	13.5	H27	12	M	CF	1495	1620	2755	5710	7179	10135	28		0	0	0
2	15	5	2.15.5	2678	2016-10-31	115	13	13.5	14	14	13.5	H35	14	M	CF	1637	1584	2669	5550	6828	9502	29		0	0	0
2	15	5	2.15.5	2678	2016-10-31	115	13	13.5	14	14	13.5	H20	9	M	CF	1473	1566	2867	5310	6810	9674	29		0	0	0
2	15	5	2.15.5	2678	2016-10-31	115	13	13.5	14	14	13.5	H22	10	F	CF	1825	1816	2750	4470	5919	7915	29	Yes	0	0	0
2	15	5	2.15.5	2678	2016-10-31	115	13	13.5	14	14	13.5	H24	13	M	CF	1875	1929	3032	5400	6864	8913	29	Yes	0	0	0
2	15	5	2.15.5	2678	2016-10-31	115	13	13.5	14	14	13.5	H25	11	M	CF	1946	2104	3532	6765	8134	11269	29		0	0	0
2	15	5	2.15.5	2678	2016-10-31	115	13	13.5	14	14	13.5	H26	8	F	CF	1249	1323	2219	4680	6126	8570	29	Yes	0	0	0
2	15	5	2.15.5	2678	2016-10-31	115	13	13.5	14	14	13.5	H28	7	M	CF	1533	1642	3177	6275	8104	11043	29		0	0	0
2	15	5	2.15.5	2678	2016-10-31	115	13	13.5	14	14	13.5	H29	1	F	CF	1146	1174	2086	4170	5290	7275	29	Yes	0	0	0
2	15	5	2.15.5	2678	2016-10-31	115	13	13.5	14	14	13.5	H31	2	M	CF	1223	1237	2068	3820	5156	7535	29	Yes	0	0	0
2	15	5	2.15.5	2678	2016-10-31	115	13	13.5	14	14	13.5	H32	3	F	CF	1112	1173	1833	3780	4501	6390	29		0	0	0
2	15	5	2.15.5	2678	2016-10-31	115	13	13.5	14	14	13.5	H33	4	F	CF	1011	989	1530	2895	3608	4646	29		0	0	0
2	15	5	2.15.5	2678	2016-10-31	115	13	13.5	14	14	13.5	H21	6	F	CF	1375	1358	2669						0	0	1

[truncated: 4 more sheets: BW after weaning, Feed intake after weaning, Diarrhoea weaner room, Haptoglobin]
